# Supplementary material for: The Evolution of an Invasive Plant, Sorghum halepense L. (‘Johnsongrass’)
Source: Front Genet. 2020 May 14;11:317. doi: 10.3389/fgene.2020.00317 (PMC7240026; doi:10.3389/fgene.2020.00317)
Supplement: Supplementary file 3 [file Table_2.xlsx]

## Sheet: Supplementary Table 1
Chromosome number	Position	S. bicolor (improved forms)	S. bicolor (wild forms)	S. propinquum	S. timorense	S. halepense sub. 1	S. halepense sub. 2	Reads depth (S. halepense sub. 1)	Reads depth (S. halepense sub. 2)	Total Reads depth
1	2600	T	T	A	A	*	A	1	4	5
1	2609	G	G	G	G	G	C	3	2	5
1	2691	A	A	A	C	A	C	7	1	8
1	12122	T	T	T	T	T	C	11	2	13
1	14787	C	C	C	C	C	G	8	3	11
1	26235	A	A	A	A	A	T	18	4	22
1	33136	G	G	G	G	G	C	7	2	9
1	33163	C	C	C	C	C	A	9	2	11
1	42427	T	T	T	T	T	G	8	2	10
1	63207	G	G	G	G	G	C	12	4	16
1	63981	A	A	A	A	A	G	15	12	27
1	68242	T	T	T	T	T	C	8	2	10
1	68771	T	T	T	T	T	G	11	2	13
1	68808	T	T	T	T	T	G	11	2	13
1	79889	A	A	A	A	A	C	11	3	14
1	80064	G	G	G	G	G	C	13	2	15
1	80066	C	C	C	C	C	G	11	3	14
1	80069	C	C	C	C	C	G	11	3	14
1	80077	T	T	T	T	T	G	6	3	9
1	80078	C	C	C	C	C	G	6	3	9
1	80263	T	T	T	T	T	C	8	2	10
1	80312	T	T	T	T	T	C	10	3	13
1	80622	C	C	C	C	C	A	6	4	10
1	80749	G	G	G	G	G	C	11	2	13
1	80755	C	C	C	C	C	A	11	6	17
1	80784	T	T	T	T	T	G	13	2	15
1	80816	G	G	G	G	G	A	12	5	17
1	80843	T	T	T	T	T	G	13	2	15
1	80925	T	T	T	T	C	*	4	2	6
1	81112	C	C	C	C	C	G	14	2	16
1	81492	A	A	A	A	A	C	6	2	8
1	81495	A	A	A	A	A	C	5	3	8
1	111647	C	C	C	C	C	G	12	2	14
1	113218	T	T	T	T	T	G	9	2	11
1	115375	A	A	A	A	A	T	14	2	17
1	115426	T	T	T	T	T	G	10	2	12
1	115430	T	T	T	T	T	G	10	2	12
1	116657	G	G	G	G	G	A	13	5	18
1	136434	A	A	A	A	A	C	13	3	16
1	155174	G	G	G	G	G	A	1	4	5
1	156654	A	A	A	A	A	C	14	2	16
1	159219	T	T	T	A	T	G	17	5	22
1	159399	T	T	T	T	T	G	11	7	18
1	161330	T	T	T	T	T	G	12	2	14
1	161333	T	T	T	T	T	G	12	2	14
1	161335	A	A	A	A	A	G	12	2	14
1	161762	T	T	T	T	T	G	9	2	11
1	163246	T	T	T	T	T	C	12	2	14
1	166276	T	T	T	T	T	C	14	2	16
1	166437	T	T	T	T	T	G	14	2	16
1	166927	T	T	T	T	T	G	14	2	16
1	166977	A	A	A	A	A	C	15	3	18
1	180956	A	A	A	A	A	C	17	6	23
1	183016	G	G	G	G	G	A	19	5	24
1	183034	G	G	G	G	G	A	4	17	21
1	183105	A	A	A	A	A	C	15	7	22
1	183193	A	A	A	A	A	G	18	4	22
1	188832	C	C	C	C	C	G	10	11	21
1	188833	T	T	T	T	T	G	12	2	14
1	193618	C	C	C	C	C	A	9	11	20
1	212180	C	C	C	C	C	G	1	2	3
1	212413	A	A	A	A	A	C	10	2	12
1	212642	C	C	C	C	C	G	4	9	13
1	212740	C	C	C	C	C	G	6	2	8
1	212940	T	T	T	T	T	C	13	2	15
1	213163	A	A	A	G	A	*	7	1	8
1	213377	G	G	G	C	G	C	5	1	6
1	217906	A	A	A	A	A	C	9	2	12
1	218244	C	C	A	C	C	A	3	2	5
1	218277	A	A	A	G	A	*	6	1	7
1	218365	A	A	A	A	A	C	7	2	9
1	218384	C	C	C	C	C	A	10	3	13
1	218583	G	G	G	G	G	C	6	2	8
1	218635	C	C	C	C	C	A	4	2	6
1	218928	A	A	A	A	A	C	7	2	9
1	219032	A	A	A	A	A	G	10	2	12
1	219282	T	T	T	G	T	G	9	1	10
1	219293	A	A	C	C	A	C	3	4	8
1	219485	C	C	C	C	C	T	2	2	5
1	219856	T	T	T	T	T	G	7	4	11
1	246194	G	G	G	G	G	C	4	2	6
1	246197	G	G	G	G	G	C	3	2	5
1	246639	C	C	C	C	C	A	3	2	5
1	246881	C	C	A	C	C	*	5	1	6
1	253124	C	C	C	C	C	G	12	2	14
1	254947	A	A	A	A	A	C	14	2	16
1	259304	G	G	G	G	G	C	2	2	4
1	259305	G	G	G	G	G	A	2	2	4
1	259323	C	C	C	C	C	G	1	3	4
1	259590	T	T	T	T	T	G	5	3	8
1	259700	A	A	A	A	A	C	14	2	16
1	259908	C	A	C	C	C	A	8	1	9
1	261984	A	A	A	A	A	G	14	2	16
1	262998	C	C	C	C	C	G	2	10	12
1	263195	T	T	T	T	T	G	5	2	7
1	263196	T	T	T	T	T	C	5	2	7
1	263209	G	G	G	G	G	C	2	5	7
1	263212	G	G	T	G	G	A	2	5	7
1	263262	A	A	A	A	A	C	8	2	10
1	263372	T	T	T	T	T	G	12	5	17
1	263373	C	C	C	C	C	G	14	3	17
1	263378	A	A	A	A	A	C	14	2	16
1	263823	C	C	C	C	C	G	7	5	12
1	273187	T	T	T	T	T	G	4	9	13
1	273205	T	T	T	T	T	C	6	14	20
1	273237	A	A	A	A	A	C	15	4	19
1	273242	A	A	A	A	A	C	17	5	22
1	273644	C	C	C	C	C	T	8	2	10
1	279120	G	G	G	G	G	C	2	2	4
1	279206	C	C	C	C	C	T	12	2	14
1	280163	A	A	A	A	A	G	14	4	18
1	280167	A	A	A	A	A	G	12	3	15
1	280445	T	T	T	T	T	G	9	5	14
1	280458	A	A	A	A	A	C	9	6	15
1	280740	G	G	G	G	G	C	3	5	8
1	282307	T	T	C	T	T	G	12	5	17
1	282335	T	T	T	T	T	G	14	2	16
1	282380	A	A	A	A	A	C	11	2	13
1	283534	G	G	G	G	G	T	5	2	7
1	283535	T	T	T	T	T	C	5	2	7
1	284006	T	T	T	T	T	C	10	3	13
1	284007	A	A	A	A	A	C	8	6	14
1	284851	C	C	C	C	C	A	9	2	11
1	285727	T	T	T	T	T	G	2	3	5
1	285785	C	C	C	G	C	G	7	1	8
1	291386	A	A	A	A	A	C	11	2	13
1	291388	T	T	T	T	T	C	11	2	14
1	291395	A	A	A	A	A	C	12	2	14
1	291404	A	A	A	A	A	C	11	2	13
1	291410	A	A	A	A	A	C	11	3	14
1	291493	T	T	T	T	T	C	11	2	14
1	291589	T	T	T	T	T	C	12	2	14
1	291593	T	T	T	T	T	C	12	2	14
1	298001	T	T	T	T	T	G	15	14	29
1	298002	A	A	A	A	A	G	17	5	22
1	299040	G	G	G	G	G	T	11	2	13
1	299077	A	A	A	A	A	C	9	3	12
1	299189	A	A	A	A	A	G	9	2	13
1	299202	T	T	T	T	T	G	11	2	13
1	299204	A	A	A	A	A	C	10	3	13
1	301217	T	T	T	G	T	*	8	1	9
1	301513	G	G	G	G	G	C	12	3	15
1	301544	T	T	T	T	T	G	10	2	12
1	301673	T	T	T	T	T	G	7	2	9
1	301692	A	A	A	G	A	*	9	1	10
1	302164	A	A	A	A	A	C	10	2	12
1	302173	T	T	T	T	T	C	9	2	11
1	310236	T	T	T	T	T	G	10	2	12
1	311276	C	C	C	C	C	G	10	2	12
1	311301	A	A	A	A	A	G	11	2	13
1	336375	C	C	A	C	C	A	1	3	4
1	336382	C	C	C	C	C	T	4	2	6
1	336400	C	C	C	C	C	T	7	2	9
1	336424	C	C	C	C	C	T	13	5	18
1	336475	C	C	C	C	C	T	12	3	15
1	336495	G	G	G	G	G	A	13	3	16
1	336507	T	T	T	T	T	C	10	2	12
1	336569	A	A	A	A	A	C	9	2	11
1	336643	G	G	G	G	G	C	3	10	13
1	336710	G	G	G	G	G	A	10	3	13
1	336717	C	C	C	C	C	T	11	4	15
1	336754	C	C	C	G	C	G	10	7	17
1	336755	G	G	G	G	G	C	11	6	17
1	336763	C	C	C	C	C	A	8	8	20
1	336809	G	G	G	C	G	A	10	2	12
1	336862	G	G	G	G	G	A	12	3	15
1	337109	A	A	A	A	A	C	8	2	10
1	337172	G	G	G	G	G	C	10	2	12
1	337202	A	A	A	A	A	C	11	2	13
1	337273	C	C	C	C	C	T	11	2	13
1	337292	G	G	G	G	G	C	8	3	11
1	337293	A	A	A	A	A	C	9	2	11
1	337612	A	A	C	A	A	C	5	1	6
1	337640	C	C	C	G	C	*	4	1	5
1	337669	C	C	C	G	C	G	7	1	8
1	337698	C	C	C	C	C	T	5	3	8
1	342560	G	G	G	G	G	C	6	2	8
1	342741	A	A	G	A	A	G	9	11	20
1	342953	G	G	G	G	G	T	4	6	10
1	343018	T	T	G	T	T	G	3	2	5
1	343177	C	C	C	C	C	T	11	3	14
1	343270	G	G	G	G	G	A	8	4	12
1	343581	G	G	G	G	G	C	10	4	14
1	344925	C	C	C	C	C	T	13	15	28
1	345235	A	A	G	G	A	G	24	9	33
1	345395	C	C	C	C	C	T	14	8	22
1	345408	A	A	A	G	A	G	16	7	23
1	345465	C	C	T	T	C	T	12	12	24
1	345691	A	A	A	A	A	G	7	8	15
1	345709	T	T	T	T	T	G	13	2	15
1	358847	A	A	A	A	A	C	3	2	5
1	358942	C	C	C	G	C	T	2	11	13
1	358983	A	A	A	A	A	C	12	2	14
1	359215	C	C	C	C	T	G	3	2	7
1	359367	C	C	C	C	C	T	5	3	8
1	359559	A	A	A	A	A	C	11	2	13
1	363864	T	T	G	T	T	C	19	9	28
1	365700	T	T	G	T	T	*	22	5	27
1	365742	A	A	A	A	A	G	6	20	26
1	366436	C	C	T	C	C	A	11	4	15
1	366438	C	C	A	C	C	T	12	4	16
1	366619	C	C	A	C	C	T	15	4	19
1	367057	G	G	T	A	G	A	20	7	27
1	367306	A	A	C	A	A	G	16	7	23
1	367321	A	A	C	G	A	G	13	8	21
1	367406	G	G	G	G	G	A	9	3	12
1	367449	A	A	A	A	A	C	13	2	15
1	367466	G	G	G	G	G	C	15	3	18
1	368383	C	C	C	C	C	T	1	4	5
1	368387	G	G	G	G	G	T	1	4	5
1	368479	C	C	C	C	C	G	6	2	8
1	374442	A	A	A	A	A	T	13	8	21
1	374475	A	A	C	A	A	G	13	10	23
1	374583	C	C	A	C	C	*	21	5	26
1	374625	T	T	T	T	T	C	4	18	22
1	376807	A	A	A	A	A	C	14	2	16
1	376810	T	T	T	T	T	C	15	3	18
1	376812	A	A	A	A	A	C	15	9	24
1	376814	A	A	A	A	A	C	14	10	24
1	377983	A	A	A	A	A	G	16	4	20
1	378222	T	T	T	T	T	G	14	2	17
1	383546	T	T	T	T	T	G	9	3	12
1	383551	G	G	G	G	G	T	10	2	12
1	388309	A	A	A	A	A	C	3	4	7
1	388310	G	G	G	G	G	C	3	5	8
1	388828	A	A	A	A	A	T	18	5	23
1	388887	C	C	C	C	C	G	19	16	35
1	390381	G	G	G	G	G	A	22	10	32
1	390678	C	C	C	C	C	T	29	16	45
1	390760	C	C	T	C	C	T	26	15	41
1	391193	A	A	A	A	A	T	45	25	70
1	391338	C	C	C	C	C	T	45	31	76
1	392427	G	G	G	G	G	C	34	14	48
1	392673	A	A	A	A	A	G	16	33	49
1	406749	A	A	A	A	A	C	7	2	9
1	406939	C	C	C	C	C	T	5	2	7
1	407100	G	G	G	G	G	A	10	3	13
1	407176	C	C	C	C	C	T	11	2	13
1	407187	T	T	T	T	T	C	13	2	15
1	407823	C	C	T	C	C	T	8	15	23
1	407868	G	G	G	G	G	C	17	8	25
1	407984	A	A	A	A	A	T	15	7	22
1	408007	G	G	G	G	G	A	15	9	24
1	408020	G	G	G	G	G	A	16	10	26
1	408203	C	C	G	G	C	G	8	6	14
1	408878	T	T	T	T	T	C	5	10	15
1	408931	C	C	C	C	C	T	16	9	25
1	409204	G	G	G	G	G	C	3	15	18
1	409568	G	G	G	G	G	T	14	2	16
1	409979	A	A	A	A	A	T	9	5	14
1	410152	G	G	G	G	G	A	12	5	17
1	410218	G	G	T	G	G	T	18	9	28
1	411426	T	T	A	T	*	A	1	6	7
1	411637	G	G	C	G	G	C	6	8	14
1	411681	A	A	A	A	A	C	12	2	14
1	414336	G	G	G	G	G	C	3	3	6
1	414361	C	C	C	C	C	G	7	2	9
1	414379	T	T	G	T	T	*	9	1	10
1	414439	T	T	G	T	T	C	8	8	16
1	414514	G	G	G	G	G	C	7	2	9
1	414553	C	C	A	C	C	T	4	4	8
1	414556	G	G	G	C	G	C	4	5	9
1	414558	G	G	A	T	G	T	4	5	9
1	414646	A	A	A	C	A	C	6	1	7
1	414671	G	G	G	G	T	*	4	1	5
1	414672	C	C	C	C	C	T	1	4	5
1	414673	A	A	A	A	A	G	1	3	4
1	414731	T	T	T	T	T	G	1	3	4
1	414732	T	T	T	T	T	C	1	4	5
1	414826	C	C	T	C	C	A	1	3	4
1	415102	T	T	T	T	T	G	6	2	9
1	415119	T	T	T	T	C	*	5	1	6
1	417612	G	G	G	G	G	A	1	5	6
1	417743	A	A	A	A	A	C	4	2	6
1	417769	G	G	G	G	G	A	1	7	8
1	417913	A	A	A	A	A	G	2	3	5
1	417959	G	G	G	G	G	C	2	3	5
1	417965	G	G	G	G	G	A	2	4	6
1	417979	T	T	T	T	T	C	3	2	5
1	417995	G	G	G	G	G	A	2	3	5
1	418022	G	G	G	G	G	T	2	2	4
1	418054	G	G	G	G	G	C	3	3	6
1	418145	G	G	G	G	G	T	4	3	7
1	418192	G	G	G	G	G	C	3	10	13
1	420983	A	A	G	A	A	G	3	9	12
1	421009	T	T	T	T	T	G	7	4	11
1	421063	C	C	C	C	C	T	4	5	9
1	421085	C	C	C	C	C	A	5	6	11
1	421157	G	G	A	G	G	C	3	3	6
1	421208	C	C	C	C	C	T	5	4	9
1	421257	C	C	C	C	C	G	5	2	7
1	421413	A	A	A	A	A	C	12	2	14
1	424103	G	G	G	G	G	C	3	6	9
1	424139	G	G	G	G	G	A	5	2	7
1	424142	T	T	T	T	T	C	5	3	8
1	424145	G	G	G	G	G	C	5	3	8
1	424147	A	A	A	A	A	T	4	3	7
1	424172	G	G	G	G	G	A	3	2	5
1	424175	T	T	T	T	T	C	3	2	5
1	424178	G	G	G	G	G	C	3	2	5
1	424184	G	G	G	C	G	C	3	1	4
1	424193	G	G	G	C	G	C	3	1	4
1	424497	C	C	C	C	C	A	11	2	13
1	424498	C	C	C	C	C	T	11	2	13
1	424499	T	T	T	T	T	C	11	2	13
1	424500	C	C	C	C	C	T	11	2	13
1	424832	G	G	G	G	G	A	7	11	18
1	424905	A	A	A	A	A	C	5	14	19
1	426786	C	C	A	T	C	T	3	15	18
1	429480	T	T	T	T	T	C	4	2	6
1	430530	T	T	T	T	T	C	21	7	28
1	431401	T	T	T	T	T	G	12	7	19
1	462993	A	A	T	C	A	*	6	3	9
1	462996	T	T	A	C	G	*	7	3	10
1	463131	G	G	G	G	G	C	3	2	5
1	463134	G	G	G	G	G	C	2	8	10
1	463191	A	A	A	A	A	C	7	4	12
1	463313	C	C	C	C	A	*	7	1	8
1	463319	A	A	A	A	A	C	8	4	12
1	463445	G	G	G	C	G	*	4	1	5
1	463447	G	G	G	G	G	C	3	2	5
1	463504	G	G	G	G	G	C	5	3	8
1	511341	A	A	A	A	A	T	28	28	57
1	511416	T	T	T	T	T	C	25	31	56
1	511468	T	T	T	T	T	A	29	20	49
1	511477	T	T	T	T	T	C	19	28	47
1	511535	T	T	T	T	T	C	21	14	35
1	511561	C	C	T	C	C	T	9	24	33
1	511563	C	C	C	C	C	T	23	10	33
1	511575	C	C	C	C	C	T	25	13	38
1	511683	G	G	G	G	G	A	14	4	18
1	511810	G	G	G	G	G	A	19	9	28
1	511813	A	A	A	A	A	C	8	19	27
1	511823	A	A	A	A	A	G	9	21	30
1	512046	T	T	T	T	T	G	15	30	47
1	512148	G	G	G	G	G	A	12	19	31
1	512203	T	T	T	T	T	C	18	32	59
1	512225	C	C	C	C	C	T	36	22	58
1	536388	G	G	G	G	G	T	4	7	11
1	536597	A	A	C	A	A	G	2	2	4
1	536598	T	T	C	T	T	A	1	2	4
1	536841	G	G	G	G	G	C	13	4	17
1	536871	G	G	G	G	G	A	5	12	17
1	537086	C	C	C	C	C	T	1	6	7
1	537151	G	G	G	G	G	T	5	3	8
1	537157	C	C	C	C	C	G	6	2	8
1	537163	C	C	C	C	C	G	7	2	9
1	538386	A	A	A	A	A	C	7	4	11
1	539245	T	T	T	T	T	C	3	4	7
1	539254	T	T	T	T	T	A	3	4	7
1	539263	C	C	C	C	C	T	3	4	7
1	539808	A	A	A	A	A	G	8	8	16
1	540621	T	T	T	C	T	C	7	14	21
1	540632	T	T	T	T	T	G	6	16	22
1	540648	C	C	C	C	C	A	6	15	21
1	540675	C	C	C	A	C	T	3	12	15
1	540681	T	T	T	C	T	C	2	10	12
1	540682	G	G	G	G	G	T	11	2	13
1	540708	C	C	C	T	C	G	11	4	16
1	541471	A	A	A	G	A	G	6	13	19
1	542094	A	A	A	A	A	G	4	11	15
1	542282	A	A	A	A	A	T	4	9	13
1	542634	G	G	G	G	G	C	17	8	25
1	543158	G	G	G	G	G	T	21	7	28
1	543194	G	G	G	G	G	A	12	6	18
1	543812	G	G	G	G	G	C	10	2	12
1	543829	G	G	G	G	G	A	4	6	10
1	552457	G	G	G	G	G	A	11	2	13
1	552673	C	C	C	C	C	T	2	2	4
1	558220	T	T	T	T	T	A	12	2	14
1	565728	G	G	G	G	G	A	61	49	110
1	566114	A	A	A	A	A	T	56	67	123
1	567009	A	A	A	A	A	G	53	53	106
1	567024	C	C	C	C	C	T	56	58	114
1	567195	C	C	C	C	C	T	26	90	116
1	574890	T	T	T	T	T	C	14	2	16
1	577518	A	A	A	A	A	C	9	6	15
1	578011	A	A	A	A	A	C	11	2	13
1	578217	C	C	C	C	C	G	6	5	11
1	578323	A	A	A	A	A	C	7	2	9
1	578531	T	T	T	T	T	C	8	2	10
1	578705	C	C	C	C	C	G	5	2	7
1	578866	A	A	A	C	A	G	6	2	9
1	578997	C	C	C	C	C	T	9	2	11
1	579005	A	A	A	A	A	C	11	2	13
1	579043	A	A	A	A	A	T	12	2	14
1	579075	T	T	T	C	T	*	9	1	10
1	579217	A	A	A	A	A	G	6	2	8
1	579248	A	A	A	C	A	*	8	1	9
1	579284	C	C	C	C	T	G	3	2	7
1	579307	G	G	G	G	G	A	2	4	6
1	579313	T	T	T	T	T	G	2	4	6
1	579349	C	C	C	C	C	G	4	3	7
1	580185	A	A	A	A	A	C	10	3	13
1	580217	T	T	T	T	T	C	12	2	14
1	580222	T	T	T	C	T	C	6	3	9
1	580235	C	C	C	T	C	T	9	2	11
1	580237	G	G	G	G	G	T	10	2	12
1	580238	C	C	C	C	C	T	10	2	12
1	580239	C	C	C	C	C	G	10	2	12
1	580260	C	C	C	C	C	G	8	3	11
1	580279	G	G	G	A	G	A	4	8	12
1	580285	G	G	G	G	G	A	9	3	12
1	580519	C	C	C	C	C	T	3	11	14
1	580521	C	C	C	G	C	G	4	11	15
1	580526	T	T	T	T	T	G	8	3	11
1	580563	T	T	T	G	T	*	8	1	9
1	580735	G	G	G	G	G	C	1	4	5
1	580767	C	C	C	C	C	T	2	4	6
1	581078	A	A	A	G	A	G	4	1	5
1	583761	A	A	A	A	A	C	14	2	16
1	584036	G	G	G	G	G	C	4	3	7
1	584752	A	A	A	A	A	G	3	2	5
1	588707	A	A	A	A	A	C	6	2	8
1	588714	A	A	A	A	A	C	7	2	9
1	598893	T	T	T	T	T	G	10	3	13
1	598896	A	A	A	G	A	C	7	2	9
1	599062	T	T	T	T	T	G	5	2	7
1	599308	G	G	G	G	G	A	2	5	7
1	600647	A	A	A	A	A	C	2	2	4
1	600735	C	C	C	C	C	T	5	2	7
1	600742	A	A	A	A	A	C	6	2	8
1	600815	A	A	A	A	A	C	3	2	5
1	600817	A	A	A	A	A	C	3	2	5
1	601076	C	C	C	C	C	G	3	2	5
1	601091	T	T	T	C	T	*	9	1	10
1	601097	T	T	T	T	T	G	9	2	11
1	601316	G	G	G	G	G	C	7	2	9
1	601528	C	C	A	C	T	*	3	1	4
1	664070	C	C	C	C	C	G	11	4	15
1	664129	C	C	C	C	C	T	20	7	27
1	664175	G	G	G	G	G	C	14	4	18
1	664180	G	G	G	G	G	A	15	5	20
1	664185	A	A	A	A	A	G	15	4	19
1	664210	G	G	G	G	G	T	14	3	17
1	664229	C	C	C	C	C	T	8	5	13
1	664250	C	C	C	C	C	T	11	5	21
1	676654	C	C	A	C	*	*	6	1	7
1	676657	C	C	A	C	T	*	7	1	8
1	676679	C	C	C	C	C	T	9	2	11
1	678815	G	G	G	G	G	T	11	12	24
1	678827	C	C	C	C	C	A	11	12	23
1	679799	C	C	C	A	C	A	6	2	8
1	679855	C	C	C	C	C	G	4	3	7
1	679857	G	G	G	G	G	C	6	2	8
1	679876	C	C	C	C	C	T	1	5	6
1	679913	T	T	T	T	T	G	7	2	9
1	679918	G	G	G	G	G	C	7	3	10
1	679927	A	A	A	A	A	C	4	2	7
1	679932	C	C	C	C	C	G	5	3	8
1	680153	T	T	T	T	T	G	9	3	13
1	697422	G	G	G	A	G	A	12	5	17
1	697468	A	A	G	G	A	G	13	6	19
1	697473	C	C	C	C	C	T	11	6	17
1	697756	A	A	A	G	A	G	11	6	17
1	697766	C	C	C	C	C	T	10	6	16
1	697789	A	A	A	C	A	C	14	6	20
1	697800	C	C	C	C	C	T	16	7	23
1	698027	G	G	A	A	G	A	24	4	28
1	698069	A	A	C	A	A	C	13	4	17
1	698163	T	T	T	T	T	A	7	20	27
1	698187	G	G	G	G	G	A	13	15	28
1	698414	C	C	C	C	C	A	9	21	30
1	698844	A	A	C	A	A	C	11	5	16
1	698871	T	T	G	A	T	G	9	4	13
1	698921	A	A	A	T	A	C	13	2	15
1	699047	G	G	T	G	G	T	11	4	15
1	700190	A	A	G	A	A	G	22	4	26
1	703978	G	G	G	G	G	T	3	2	5
1	704447	G	G	G	G	G	T	3	3	6
1	704566	T	T	C	T	T	C	3	7	10
1	704571	C	C	C	C	G	*	5	2	8
1	704572	C	C	C	C	T	*	3	2	8
1	704588	C	C	G	C	C	G	4	4	8
1	708425	C	C	C	C	C	G	1	3	4
1	709689	G	G	C	G	G	C	8	1	9
1	710007	T	T	T	A	T	*	4	1	5
1	710212	T	T	T	T	T	G	5	5	10
1	710215	C	C	C	C	C	G	6	2	8
1	710286	C	C	C	C	C	T	6	2	8
1	710295	C	C	C	G	*	G	4	3	7
1	710350	G	G	G	G	G	C	1	5	6
1	710351	G	G	G	G	G	C	1	5	6
1	710417	C	C	C	C	C	G	2	2	4
1	710420	G	G	G	G	G	C	3	3	6
1	710431	G	G	G	G	G	C	3	4	7
1	716479	C	C	C	C	C	G	8	5	13
1	717620	A	A	A	A	A	G	14	2	16
1	729849	A	A	A	A	A	G	9	2	11
1	732627	C	C	C	C	C	G	3	2	5
1	732637	G	G	G	G	G	C	2	2	4
1	732645	G	G	G	G	G	C	2	3	5
1	736455	G	G	G	G	G	A	14	3	17
1	736702	A	A	A	A	A	T	8	24	32
1	736743	C	C	A	C	C	T	8	21	29
1	736763	C	C	C	C	C	T	21	11	32
1	737981	T	T	G	T	T	C	4	8	12
1	738445	C	C	C	A	C	G	7	5	12
1	738551	T	T	T	T	T	C	5	2	7
1	738782	T	T	T	T	T	C	8	2	11
1	738852	A	A	A	A	A	G	6	2	8
1	739263	A	A	A	A	A	C	4	2	6
1	739354	T	T	G	G	T	G	1	6	7
1	739384	G	G	G	G	G	T	6	6	12
1	739405	T	T	C	C	T	C	4	15	19
1	739429	G	G	G	G	G	C	8	10	18
1	739689	A	A	A	G	A	C	14	2	16
1	741745	G	G	G	G	G	A	17	5	22
1	743947	C	C	C	C	C	T	14	5	19
1	744803	G	G	A	A	G	A	1	9	10
1	745010	A	A	A	G	A	*	15	2	17
1	745410	C	C	C	C	C	T	12	4	16
1	745414	A	A	A	T	A	*	15	2	17
1	745561	A	A	A	A	A	C	3	14	17
1	748983	A	A	A	A	A	C	4	2	6
1	749032	C	C	C	C	C	G	5	2	7
1	749120	A	A	A	A	A	C	4	2	6
1	749329	G	G	G	G	G	A	4	5	9
1	749355	T	T	T	T	T	G	10	2	12
1	749462	C	C	C	C	G	*	3	3	6
1	749463	T	T	T	T	T	G	3	3	6
1	749464	G	G	G	G	G	C	3	3	6
1	757984	A	A	A	G	A	*	7	1	8
1	758045	G	G	G	G	G	C	4	4	8
1	763897	T	C	C	C	*	C	1	6	7
1	763980	T	T	T	C	T	C	9	1	10
1	764053	A	A	A	G	A	*	9	1	10
1	764076	A	A	A	A	A	C	10	2	12
1	764309	T	T	T	C	T	*	18	3	21
1	769759	C	C	C	C	C	A	2	7	9
1	769805	A	A	A	A	A	G	7	2	9
1	769923	C	C	T	C	*	T	2	1	4
1	769984	T	T	C	T	T	*	8	3	11
1	770016	T	T	C	T	T	C	8	4	12
1	770131	C	C	C	C	C	A	8	2	10
1	770133	G	G	G	G	G	C	7	3	10
1	770281	A	A	C	C	A	*	9	1	10
1	770314	G	G	G	G	G	C	8	3	11
1	770453	A	A	A	G	A	G	3	1	5
1	770458	A	A	A	A	A	G	3	3	6
1	770537	C	A	C	C	C	A	3	1	4
1	770639	G	G	G	G	G	C	5	2	7
1	770678	C	C	C	C	C	T	3	8	11
1	770700	T	T	T	T	T	A	12	2	14
1	770811	C	C	G	G	C	G	7	8	15
1	770855	T	T	T	C	T	*	16	2	18
1	771020	C	T	T	T	C	T	5	12	17
1	771023	T	A	A	A	T	A	4	13	17
1	771128	T	T	T	T	T	C	8	3	11
1	771227	C	C	C	T	C	T	4	12	16
1	771240	A	A	A	A	A	G	13	3	16
1	771245	T	T	T	C	T	C	13	4	18
1	771333	T	T	T	T	T	G	14	2	16
1	771380	C	C	T	C	C	T	3	14	17
1	771434	A	A	A	A	A	C	16	4	20
1	771482	C	C	C	C	C	T	11	10	21
1	771758	T	T	C	T	T	C	7	10	17
1	771789	T	T	T	T	T	C	10	6	16
1	772358	G	G	G	A	G	A	18	5	23
1	772960	C	C	C	C	C	G	11	7	18
1	773117	C	C	C	C	C	G	6	4	10
1	777790	G	G	G	G	G	C	8	2	10
1	777840	T	T	T	C	T	G	1	6	7
1	777915	A	A	A	C	A	C	2	3	5
1	778245	C	C	C	C	C	A	2	2	4
1	778257	C	C	G	C	C	G	4	2	6
1	781780	A	A	A	A	A	G	8	15	23
1	783225	C	C	C	C	C	A	9	4	13
1	783435	C	C	C	G	G	*	7	1	8
1	783575	T	T	T	T	T	G	5	2	7
1	783628	C	C	C	A	C	*	8	1	8
1	783639	G	G	G	G	G	C	3	2	5
1	783642	C	C	C	G	C	G	2	2	5
1	783699	G	G	G	C	G	C	2	4	6
1	783722	C	C	C	C	C	A	4	3	7
1	783757	A	A	A	A	A	C	1	3	4
1	784285	T	T	T	T	T	G	4	2	6
1	784288	G	G	G	G	G	C	7	4	11
1	784383	G	G	T	G	G	*	3	3	6
1	784399	C	C	C	C	C	A	4	3	7
1	784431	G	G	G	G	G	A	4	4	8
1	784662	A	A	A	C	A	C	3	4	7
1	784677	T	T	T	C	T	C	2	3	6
1	784683	A	A	G	C	A	C	2	3	5
1	826310	C	C	C	C	C	T	3	12	15
1	826602	C	C	C	C	T	G	13	2	15
1	827260	A	A	A	A	A	T	3	13	16
1	827443	G	G	G	G	G	A	3	17	20
1	827602	T	T	T	T	T	G	6	25	31
1	827766	G	G	G	G	G	A	17	8	25
1	827899	A	A	A	A	A	G	6	15	21
1	828259	T	T	T	T	T	C	9	3	12
1	830597	C	C	C	C	C	A	14	3	17
1	830645	C	C	C	C	C	T	6	2	8
1	830646	T	T	T	T	T	C	6	2	8
1	830890	A	A	A	G	A	*	8	1	9
1	830937	T	T	T	T	T	G	12	2	14
1	831261	A	A	A	A	A	C	3	2	5
1	831335	A	A	A	A	A	C	10	2	12
1	831379	A	A	C	G	A	G	2	10	12
1	831442	G	G	G	G	G	T	14	3	17
1	831551	T	T	T	T	T	G	5	3	8
1	831580	C	C	C	C	C	T	4	4	8
1	831618	G	G	G	G	G	C	14	2	16
1	831628	G	C	G	C	G	C	8	8	16
1	831633	C	C	A	T	C	T	11	4	15
1	831732	A	A	A	A	A	C	9	2	11
1	831882	T	T	T	T	T	G	11	2	13
1	831900	C	C	C	C	C	G	11	2	13
1	831922	C	C	C	G	C	G	6	5	11
1	831923	A	A	A	A	A	C	10	2	12
1	831952	G	G	G	G	G	A	5	4	9
1	831955	C	C	A	C	C	T	4	7	11
1	832008	T	T	T	C	T	G	6	2	8
1	832029	G	G	G	G	G	A	4	2	6
1	832040	A	A	A	T	A	*	5	1	6
1	832066	G	G	G	G	G	A	4	9	13
1	832118	A	A	A	A	A	C	11	2	13
1	832132	C	C	C	C	C	A	7	4	11
1	832153	A	A	A	A	A	G	4	5	9
1	832163	C	C	C	C	C	T	4	4	8
1	832177	A	A	A	A	*	C	3	2	5
1	832184	T	T	T	T	G	*	3	3	6
1	833510	C	C	C	C	C	T	7	12	20
1	833534	C	C	C	C	C	A	10	6	16
1	834543	C	C	C	C	C	G	14	2	16
1	834548	A	T	A	A	A	T	9	2	12
1	834567	C	G	C	C	C	G	4	9	13
1	834609	A	A	A	A	A	T	5	4	9
1	834611	C	C	C	C	C	G	5	3	8
1	834617	T	T	T	T	T	C	7	2	9
1	835315	T	T	T	T	T	G	1	4	5
1	835490	C	C	C	C	C	T	6	6	12
1	836517	T	T	A	T	T	A	8	14	22
1	836547	G	G	A	G	G	T	8	10	18
1	836613	G	G	G	G	G	T	9	8	17
1	840049	C	C	A	C	C	A	4	2	6
1	840172	A	A	A	A	A	G	5	2	7
1	840184	G	G	G	G	T	*	5	1	6
1	840185	T	T	T	T	G	*	5	1	6
1	840197	A	A	A	A	A	C	3	3	6
1	840346	C	C	C	C	C	T	6	2	8
1	840382	T	T	C	T	T	C	2	5	7
1	840407	G	G	G	G	G	C	2	2	5
1	841033	A	A	A	A	A	T	10	4	14
1	852595	T	T	G	T	T	C	17	9	26
1	856418	C	C	A	C	C	T	8	7	15
1	856441	G	G	G	G	G	C	5	8	13
1	856846	T	T	T	T	T	G	9	4	13
1	856939	G	G	G	G	G	A	11	7	18
1	860378	G	G	T	G	G	A	6	11	17
1	864264	A	A	C	G	A	G	4	3	7
1	864303	A	A	A	A	A	C	4	2	6
1	864393	A	A	C	A	A	G	8	9	18
1	864410	C	C	C	C	C	G	13	3	16
1	864492	G	G	G	G	G	A	4	2	7
1	864505	G	G	A	G	G	T	1	6	7
1	865061	C	C	C	C	C	G	12	10	22
1	865062	T	T	T	T	T	A	12	9	22
1	865241	A	A	A	A	A	T	4	4	8
1	871399	T	T	C	C	T	C	4	8	12
1	871403	A	A	A	A	A	C	9	2	11
1	871433	A	A	A	A	A	C	9	3	12
1	873108	A	A	A	A	A	G	17	5	22
1	873384	T	T	T	T	T	G	21	7	28
1	873433	T	T	T	C	T	*	16	2	18
1	875004	T	T	T	T	T	C	15	6	21
1	875025	C	C	C	T	C	T	11	5	16
1	875076	G	G	G	G	G	A	11	3	14
1	876171	T	T	T	T	T	C	12	3	15
1	876213	A	A	A	A	A	C	13	2	15
1	876236	C	C	C	C	C	T	8	2	10
1	876280	A	A	A	A	A	C	7	2	9
1	876283	T	T	T	T	T	C	8	3	11
1	876315	G	G	G	G	G	A	9	2	11
1	876386	C	C	C	C	C	T	4	6	10
1	876405	C	C	C	C	C	T	4	4	8
1	876440	G	G	G	G	G	C	2	7	9
1	876471	G	G	G	G	G	A	5	2	7
1	876473	C	C	C	C	C	G	4	2	7
1	876489	A	A	A	A	A	C	4	2	6
1	876500	G	G	G	G	G	A	3	2	5
1	876516	G	G	G	G	G	C	5	3	8
1	876565	C	C	C	C	C	A	9	3	12
1	876812	G	G	G	G	G	A	12	9	21
1	876821	C	C	C	C	C	T	11	11	22
1	877331	A	A	A	A	A	T	14	2	16
1	877367	C	C	C	C	C	T	9	7	16
1	881874	A	A	A	G	A	C	14	4	18
1	881937	G	G	G	G	G	A	8	8	16
1	882015	T	T	C	T	T	C	9	8	17
1	882025	C	C	C	C	C	T	15	3	18
1	882084	A	A	A	A	A	G	12	4	16
1	882288	T	T	G	T	T	G	14	5	19
1	882297	C	C	C	C	C	T	2	18	20
1	886336	A	A	A	G	A	G	8	15	23
1	886339	A	A	A	A	A	G	8	16	24
1	887459	C	C	C	T	C	T	8	20	28
1	887504	T	T	T	T	T	C	16	7	23
1	888533	T	T	T	T	T	C	2	6	8
1	890405	C	C	C	T	C	T	4	22	26
1	890507	T	T	T	T	T	G	9	3	12
1	890822	C	C	C	C	C	A	13	4	17
1	890823	G	G	G	G	G	C	13	4	17
1	890886	T	T	T	T	T	G	12	2	14
1	892082	T	T	T	T	T	G	5	2	7
1	892379	A	A	A	A	A	C	13	2	15
1	907312	T	T	T	T	T	G	9	2	11
1	907318	A	A	A	A	A	C	10	5	15
1	907649	G	G	G	G	G	C	3	17	20
1	907736	T	T	T	T	T	G	14	2	16
1	907796	G	G	G	G	G	A	14	4	18
1	908715	C	C	C	C	C	T	19	8	27
1	908906	C	C	C	C	C	A	13	6	19
1	915962	T	T	T	C	T	*	8	1	9
1	915997	T	T	T	T	T	A	10	2	12
1	916052	C	C	C	C	C	G	4	2	6
1	916181	T	T	T	T	T	G	7	2	9
1	916370	A	A	A	A	A	C	2	2	4
1	918773	C	C	C	C	C	T	11	4	15
1	919009	T	T	T	T	T	A	15	7	22
1	919050	T	T	T	T	T	C	7	4	11
1	919081	T	T	G	T	T	C	3	8	11
1	919093	T	T	G	T	T	C	2	7	9
1	919096	C	C	A	C	C	T	2	7	9
1	919100	C	C	C	C	C	A	9	2	11
1	919101	C	C	C	C	C	A	11	3	14
1	919281	G	G	T	G	G	A	17	4	22
1	919296	T	T	C	T	T	*	19	4	23
1	919308	A	A	C	A	A	*	20	5	25
1	919310	C	C	T	C	C	*	20	4	24
1	919359	T	T	G	T	T	*	26	6	33
1	919366	A	A	G	A	A	*	25	7	32
1	919470	A	A	C	A	A	G	3	11	14
1	919488	G	G	G	G	G	C	2	13	15
1	919496	C	C	C	C	C	A	8	8	16
1	919499	T	T	T	T	T	G	13	2	16
1	919570	G	G	G	G	G	A	2	4	6
1	919647	C	C	C	C	C	G	2	4	6
1	919648	T	T	G	T	T	C	2	4	6
1	919650	C	C	C	C	C	T	2	4	6
1	919657	T	T	T	T	T	G	4	2	6
1	919806	G	G	G	G	G	A	3	2	5
1	919869	G	G	G	G	G	A	4	4	8
1	919964	T	T	T	T	T	G	6	5	11
1	919969	C	C	C	C	C	A	7	4	11
1	920903	C	C	C	G	C	G	2	3	5
1	920940	A	A	A	A	A	G	6	2	8
1	921478	A	A	C	G	A	G	8	8	16
1	921515	T	T	T	T	T	G	8	2	10
1	921538	G	G	A	G	G	T	5	7	12
1	921566	T	T	T	T	T	G	3	2	5
1	921583	G	G	G	G	G	C	4	2	6
1	922132	G	G	A	G	G	T	1	9	10
1	927970	A	A	A	A	A	C	7	2	10
1	928011	G	G	G	G	G	C	4	2	6
1	928066	G	G	C	G	G	C	2	4	6
1	928107	C	C	C	C	C	A	6	2	8
1	928137	T	T	T	T	T	G	7	2	9
1	928304	C	C	C	C	C	T	2	4	6
1	928307	G	G	G	G	G	C	6	3	9
1	928473	A	A	A	T	A	*	7	1	8
1	928481	G	G	G	C	G	C	7	2	9
1	928527	A	A	A	A	A	C	14	2	16
1	928530	A	A	A	A	A	C	14	2	16
1	928595	G	G	G	G	G	C	11	2	13
1	928621	A	A	A	A	A	C	11	4	15
1	928631	G	G	G	A	G	C	9	6	15
1	928647	A	A	A	A	A	C	13	2	15
1	928757	G	G	G	G	G	A	6	8	14
1	928827	A	A	A	A	A	G	1	4	5
1	928888	G	G	G	G	G	C	6	2	8
1	928983	C	C	C	C	C	G	7	2	9
1	929036	G	G	C	G	G	C	7	6	13
1	929396	G	G	C	G	G	C	2	8	10
1	930598	C	C	C	C	C	T	17	6	23
1	930625	T	T	T	T	T	G	18	4	22
1	930709	G	G	G	G	G	A	16	4	20
1	930835	A	A	A	A	A	G	18	7	25
1	932159	G	G	G	G	G	A	5	14	19
1	934536	C	C	C	C	C	G	10	12	22
1	934626	T	T	G	T	T	C	3	12	15
1	934849	G	G	G	G	G	A	13	3	16
1	934871	G	G	G	G	G	A	9	6	15
1	935060	A	C	A	A	A	C	3	2	5
1	935173	G	G	G	G	G	A	7	3	10
1	935322	G	G	G	G	G	A	6	7	13
1	935361	G	G	G	G	G	C	7	7	14
1	935466	G	G	G	G	G	A	6	5	11
1	935491	C	C	C	C	C	T	2	12	14
1	936467	C	C	C	C	C	T	7	9	16
1	936545	C	C	C	C	C	G	19	7	26
1	936557	G	G	G	G	G	A	18	6	24
1	936569	G	G	G	G	G	A	16	5	21
1	937463	A	A	A	A	A	C	13	2	15
1	937484	C	C	C	C	C	T	5	9	14
1	937499	A	A	A	A	A	T	11	2	13
1	938135	C	C	C	C	C	A	2	5	7
1	942493	G	G	G	G	G	T	12	3	15
1	942498	C	C	C	C	C	T	8	3	11
1	942499	C	C	C	C	C	A	6	5	11
1	942501	A	A	A	A	A	C	10	2	12
1	942618	A	A	C	A	A	G	3	6	9
1	942827	G	G	T	G	G	A	7	7	14
1	942847	A	A	C	A	A	G	10	6	16
1	942848	T	T	T	T	T	A	10	6	16
1	942849	C	C	T	C	C	A	10	6	16
1	942892	T	T	T	T	T	A	10	9	19
1	943235	A	A	A	A	A	C	14	3	18
1	943244	G	G	G	G	G	C	15	3	18
1	943303	A	A	A	A	A	C	11	2	13
1	943305	C	C	C	C	C	G	3	9	12
1	943358	T	T	T	T	T	C	5	3	8
1	943690	G	G	G	G	G	A	1	3	4
1	943735	C	C	C	C	C	T	2	3	5
1	943841	T	T	T	T	T	G	7	3	10
1	943897	G	G	G	G	G	A	6	2	8
1	943966	A	A	A	A	A	G	2	6	8
1	944104	G	G	G	G	G	A	1	7	8
1	945654	G	G	G	G	G	A	12	3	15
1	945761	G	G	G	A	G	A	9	10	20
1	946058	G	G	G	G	G	T	11	2	13
1	947291	G	G	G	G	G	A	5	12	18
1	947338	C	C	C	C	C	T	14	5	19
1	948889	T	T	T	T	T	G	10	2	12
1	950838	C	C	C	G	C	G	7	1	8
1	953453	C	C	C	C	C	T	9	7	16
1	954591	T	T	T	T	T	G	13	3	16
1	954607	T	G	T	T	T	G	14	2	16
1	954688	T	C	T	T	T	C	11	3	14
1	954698	A	A	A	A	A	C	10	3	13
1	954853	G	G	G	G	G	T	17	6	23
1	958676	T	T	T	T	T	C	4	2	6
1	958743	G	G	G	G	G	T	1	8	9
1	958749	A	A	A	A	A	G	2	9	11
1	958794	T	T	T	T	T	C	3	8	11
1	958862	T	T	T	T	T	G	9	4	13
1	958923	A	A	A	A	A	G	3	3	6
1	959524	G	G	G	G	G	T	10	11	21
1	964785	G	G	G	G	G	A	15	4	19
1	965693	C	C	C	C	C	G	2	2	4
1	965916	A	A	A	A	A	G	15	6	21
1	965937	A	A	A	A	A	C	6	3	9
1	966303	C	C	C	C	C	T	5	6	11
1	966317	C	C	C	C	C	G	7	7	14
1	966351	T	T	T	C	T	C	9	8	17
1	966758	G	G	A	G	G	A	14	15	29
1	966934	C	T	T	T	C	T	13	11	24
1	966961	A	A	A	A	A	C	13	12	25
1	967075	G	G	G	G	G	A	11	15	27
1	967090	A	C	A	C	A	C	12	16	28
1	968635	T	T	T	T	T	A	8	10	18
1	968644	T	T	T	T	T	A	8	6	14
1	969102	G	G	G	G	G	A	16	10	26
1	996453	G	G	G	G	G	C	2	2	4
1	996620	G	G	G	G	G	C	4	3	7
1	996705	C	C	T	C	C	T	3	9	12
1	996753	G	G	G	G	C	*	5	2	7
1	996772	A	A	A	A	A	T	3	4	7
1	997907	G	G	G	G	G	A	4	11	16
1	997950	T	T	T	T	T	C	12	2	14
1	999332	T	T	T	G	T	*	8	1	8
1	999337	T	T	T	T	T	C	10	3	13
1	1002236	C	C	C	C	C	A	7	2	9
1	1002242	A	A	A	A	A	G	7	2	9
1	1002302	G	G	G	G	G	T	1	4	5
1	1002451	C	C	T	C	C	T	6	2	8
1	1002521	A	A	A	G	A	*	8	1	9
1	1002594	G	G	G	G	G	C	6	2	8
1	1002618	A	A	A	A	A	C	7	2	9
1	1005568	T	T	C	T	T	C	3	11	14
1	1008999	T	T	T	T	T	G	4	2	7
1	1009066	T	T	C	T	T	C	3	1	4
1	1011643	T	T	T	T	T	G	3	13	16
1	1011658	C	C	C	C	C	T	8	2	10
1	1011820	G	G	G	G	G	T	11	4	15
1	1011823	G	G	T	G	G	T	11	5	16
1	1011870	A	A	A	A	A	G	13	2	15
1	1012170	A	A	A	A	A	G	7	3	10
1	1012174	G	G	G	G	G	A	5	4	9
1	1012180	T	T	T	C	T	*	8	1	9
1	1014554	A	A	C	A	*	C	1	4	5
1	1014556	C	C	C	C	C	T	2	3	5
1	1014593	T	T	A	T	T	A	4	4	8
1	1014602	G	G	G	G	G	A	5	4	9
1	1014884	C	C	C	C	T	G	2	2	6
1	1014904	T	T	T	C	T	C	4	3	7
1	1014911	C	C	C	C	C	G	5	2	7
1	1015069	A	A	A	A	A	C	8	2	10
1	1015072	A	A	A	A	A	C	6	4	10
1	1015479	A	A	G	A	A	G	8	5	13
1	1017360	G	G	G	G	G	A	13	7	20
1	1017365	G	G	T	A	G	A	9	12	21
1	1017421	G	G	G	G	G	T	19	5	24
1	1017570	T	T	T	T	T	C	11	10	21
1	1017845	T	T	T	T	T	C	13	2	15
1	1020486	T	T	T	T	T	C	14	3	17
1	1020489	C	C	A	C	C	T	10	6	16
1	1021144	A	A	A	A	A	C	3	2	5
1	1021154	A	A	A	A	A	C	4	2	6
1	1021165	T	T	C	T	G	C	7	1	8
1	1025945	T	T	T	T	T	C	4	2	6
1	1042479	A	A	A	A	A	G	14	2	16
1	1042520	A	A	A	A	A	C	9	2	12
1	1042556	A	A	A	A	A	G	11	2	13
1	1042730	T	T	T	T	T	C	4	3	7
1	1042764	G	G	G	G	G	T	2	5	7
1	1043584	T	T	T	T	T	C	5	2	7
1	1043627	A	A	A	A	A	C	3	5	8
1	1043894	G	G	G	G	G	A	5	5	10
1	1043982	C	C	C	C	C	T	1	3	4
1	1044155	G	G	G	G	G	C	1	3	4
1	1052656	T	T	G	T	T	G	6	6	12
1	1055732	G	G	G	G	G	T	15	7	22
1	1056919	C	C	C	C	C	T	10	10	20
1	1056937	C	C	C	C	C	T	17	8	25
1	1056952	T	T	T	C	T	C	9	16	25
1	1056987	T	T	T	A	T	G	13	10	23
1	1056990	T	T	T	T	T	G	14	2	16
1	1057087	C	C	C	C	C	G	10	3	13
1	1059292	T	T	T	G	T	G	3	4	7
1	1059482	A	A	A	T	A	*	7	1	8
1	1059547	G	G	G	C	G	C	4	1	5
1	1059645	G	G	G	G	G	C	5	2	7
1	1059664	G	G	G	G	G	C	4	4	8
1	1059721	G	G	G	G	G	T	6	2	8
1	1059761	C	C	C	C	C	G	4	2	6
1	1059776	T	T	G	T	T	C	2	4	6
1	1059778	C	C	C	G	C	G	2	4	6
1	1059788	T	T	T	T	T	C	7	2	9
1	1060071	C	C	C	C	C	G	7	2	9
1	1060090	G	G	G	G	G	C	5	2	7
1	1060107	T	T	T	T	T	G	7	2	9
1	1060528	G	G	G	C	G	C	4	5	9
1	1060534	T	T	G	C	C	*	8	1	9
1	1060560	A	A	A	A	A	C	5	3	8
1	1060633	C	C	C	C	C	G	4	2	6
1	1060683	T	T	T	G	T	*	4	2	6
1	1060686	T	T	T	A	T	*	4	2	6
1	1060687	C	C	C	A	C	*	3	2	5
1	1060689	T	T	T	T	C	*	2	2	5
1	1060757	G	G	G	A	G	*	7	1	8
1	1060800	T	T	T	T	T	G	7	2	10
1	1060806	T	T	T	T	T	G	4	2	6
1	1060849	T	T	T	T	T	G	2	4	6
1	1060850	A	A	C	A	G	*	5	1	6
1	1060855	C	C	C	C	C	T	1	3	5
1	1060874	G	G	G	G	G	A	1	5	6
1	1060903	C	C	A	C	T	*	5	1	6
1	1060908	C	C	C	C	G	*	3	1	4
1	1060910	C	C	C	C	C	G	2	3	5
1	1060912	T	T	T	T	T	G	2	3	5
1	1060918	G	G	G	G	G	T	2	3	5
1	1060920	T	T	T	T	T	A	2	3	5
1	1060921	G	G	G	G	G	T	2	3	5
1	1126494	G	G	G	G	G	A	24	16	40
1	1126524	C	C	C	C	C	T	28	17	45
1	1126530	G	G	G	G	G	A	30	15	45
1	1126640	C	C	C	C	C	T	13	3	16
1	1126642	G	G	G	G	G	T	12	3	15
1	1126654	A	A	A	A	A	G	10	3	13
1	1126723	G	G	G	G	G	A	9	2	11
1	1126734	A	A	A	A	A	T	8	3	11
1	1126744	A	A	A	A	A	C	10	2	12
1	1126760	C	C	C	C	C	T	7	3	10
1	1126761	C	C	C	C	C	A	6	4	10
1	1126842	C	C	C	C	C	T	15	8	25
1	1127100	T	T	T	T	T	C	10	3	13
1	1127133	A	A	A	A	A	T	10	2	12
1	1127136	A	A	A	A	A	T	10	2	12
1	1127180	T	T	T	T	T	C	5	3	8
1	1127360	C	C	C	C	C	A	3	2	5
1	1127512	G	G	G	G	G	A	13	2	15
1	1127744	C	C	C	C	C	G	11	2	13
1	1127901	A	A	A	A	A	G	4	2	6
1	1127910	G	G	G	G	G	A	1	4	5
1	1127913	G	G	G	G	G	A	2	2	4
1	1127949	T	T	T	T	T	C	4	3	7
1	1128218	G	G	G	G	G	C	13	2	15
1	1128278	T	T	T	T	T	C	16	7	23
1	1128447	G	G	G	G	G	C	13	3	16
1	1128591	G	G	G	G	G	A	10	2	12
1	1128610	T	T	T	T	T	A	11	2	13
1	1128650	A	A	A	A	G	*	19	3	22
1	1128663	T	T	T	C	T	C	26	3	29
1	1128698	C	C	C	C	C	A	25	12	37
1	1132098	T	T	T	T	T	G	6	2	8
1	1132459	G	G	T	C	G	A	8	2	10
1	1132483	A	A	C	G	A	G	8	1	9
1	1132652	A	A	A	A	A	C	14	2	16
1	1132926	A	A	A	A	A	C	12	2	14
1	1132991	G	G	G	G	G	A	4	8	12
1	1133072	C	C	C	C	C	T	5	7	12
1	1133084	A	A	A	G	A	G	5	5	10
1	1133090	G	G	G	G	G	C	7	2	9
1	1133224	T	T	T	T	T	G	5	2	7
1	1133296	T	T	T	T	T	G	2	2	4
1	1133356	A	A	A	A	A	C	3	3	6
1	1133444	C	C	C	C	C	A	13	4	17
1	1133468	G	G	T	G	C	A	14	4	18
1	1133613	T	T	T	T	T	G	3	2	5
1	1133628	G	G	G	G	G	T	3	3	6
1	1133720	T	T	T	T	T	G	4	3	7
1	1133746	A	A	A	T	A	*	6	1	7
1	1158554	G	G	G	G	G	T	13	6	20
1	1158559	C	C	C	C	C	T	11	7	18
1	1158562	G	G	G	G	G	A	14	3	17
1	1158805	C	C	C	C	C	G	24	8	32
1	1158854	T	T	T	T	T	A	13	6	19
1	1158875	C	C	C	C	C	A	8	5	13
1	1159034	C	C	C	C	C	G	3	7	10
1	1159139	T	T	T	T	T	C	8	2	10
1	1159782	T	T	T	T	T	C	14	2	17
1	1159892	G	G	G	G	G	T	4	2	6
1	1159893	C	C	C	C	C	T	4	2	6
1	1159919	A	A	A	A	A	G	3	2	5
1	1160072	A	A	A	A	A	G	4	3	7
1	1160409	C	C	C	C	C	A	8	2	10
1	1160410	G	G	G	G	G	A	5	5	10
1	1160491	G	G	G	G	G	T	7	3	10
1	1160492	G	G	G	G	G	A	7	3	10
1	1160518	T	T	T	T	T	A	8	4	12
1	1160561	G	G	G	G	G	T	15	3	18
1	1160612	G	G	G	G	G	A	18	8	26
1	1160722	C	C	C	C	C	T	34	16	50
1	1160728	G	G	G	G	G	A	34	15	49
1	1160758	C	C	C	C	C	T	27	11	38
1	1160788	G	G	G	G	G	C	17	11	30
1	1162016	G	G	T	G	G	T	2	8	10
1	1162046	C	C	G	G	C	G	8	3	11
1	1162098	A	A	A	A	A	C	9	2	11
1	1162220	C	C	C	C	C	A	3	11	14
1	1162269	G	G	A	A	*	A	1	8	9
1	1162280	T	T	T	G	T	A	1	5	6
1	1162324	T	T	T	T	T	C	2	3	5
1	1162445	G	G	G	G	G	C	2	2	4
1	1162508	G	G	C	G	G	C	4	1	5
1	1162511	G	G	T	C	C	T	3	1	5
1	1162526	C	C	C	C	C	T	1	4	5
1	1162551	G	G	G	A	G	*	6	1	7
1	1162584	C	C	A	T	C	A	1	7	8
1	1162614	G	G	G	G	G	C	4	2	6
1	1178611	T	T	T	T	T	A	7	3	10
1	1178740	C	C	C	G	C	G	8	1	9
1	1178797	T	T	G	C	T	C	2	12	14
1	1178962	G	G	G	G	G	A	10	2	12
1	1178994	G	G	T	G	A	*	6	1	7
1	1179038	T	T	T	T	T	G	1	3	4
1	1179082	G	G	G	G	G	A	2	2	4
1	1182999	G	G	G	G	G	A	13	4	17
1	1183036	G	G	G	G	G	T	7	4	11
1	1183039	T	T	T	T	T	G	7	2	9
1	1183041	G	G	G	G	G	C	7	2	9
1	1183043	T	T	T	T	T	C	8	2	10
1	1183427	T	T	T	T	T	C	5	2	7
1	1183781	T	T	T	T	T	C	13	2	15
1	1183857	A	A	A	A	A	C	13	3	16
1	1183914	G	G	G	G	G	C	7	10	17
1	1183945	G	G	G	G	G	C	1	5	6
1	1184302	A	A	G	A	A	C	3	2	5
1	1184317	G	G	G	G	G	C	4	2	6
1	1184533	C	C	C	T	C	T	1	4	5
1	1204248	T	T	T	T	T	G	8	3	11
1	1204255	C	C	C	C	C	T	2	4	6
1	1204297	A	A	A	T	A	*	8	1	9
1	1204470	A	A	A	A	A	C	6	3	9
1	1204491	A	A	A	A	A	C	9	2	11
1	1204529	A	A	A	A	A	C	12	2	14
1	1204632	G	G	G	G	G	T	11	6	17
1	1204684	G	C	G	G	G	C	6	11	17
1	1204786	C	C	C	G	C	G	8	1	9
1	1205412	T	T	T	T	T	G	3	3	6
1	1205415	T	T	T	T	T	G	2	2	4
1	1205442	C	C	C	C	C	T	2	2	4
1	1205476	T	T	T	T	T	G	7	2	9
1	1205485	A	A	G	A	A	C	8	3	11
1	1205506	G	G	G	G	G	C	3	7	10
1	1205509	A	A	A	A	A	G	8	2	10
1	1205515	G	G	G	G	G	C	6	2	8
1	1205517	A	A	A	A	A	G	5	2	7
1	1205518	G	G	G	G	G	C	5	2	7
1	1205529	A	A	A	A	A	G	5	2	7
1	1205688	G	G	G	G	G	T	2	7	10
1	1205745	T	T	T	T	T	C	4	2	6
1	1212298	C	C	C	G	C	G	7	1	9
1	1212351	T	T	T	T	T	G	12	4	17
1	1212486	T	T	T	T	T	G	13	2	15
1	1212568	C	C	C	G	C	G	6	5	11
1	1212574	G	G	G	A	G	T	5	5	10
1	1212579	A	A	A	A	A	C	9	2	11
1	1212583	C	C	C	C	C	A	7	6	13
1	1212697	G	G	G	G	G	C	10	5	15
1	1213770	G	G	G	G	G	A	1	3	4
1	1215862	C	C	C	C	C	T	2	4	6
1	1215946	T	T	T	T	T	G	8	2	11
1	1216055	G	G	G	G	G	A	5	4	9
1	1223905	C	C	C	C	C	A	1	4	5
1	1223908	G	G	G	G	G	T	2	4	6
1	1223938	C	T	C	C	C	T	2	3	5
1	1224079	C	C	C	T	C	T	6	2	8
1	1224248	C	C	C	C	C	G	2	3	5
1	1224269	A	A	A	A	A	C	3	2	5
1	1224975	A	A	A	A	A	G	8	17	25
1	1224984	G	G	A	G	G	A	17	8	25
1	1225578	T	T	T	T	T	G	9	7	16
1	1226582	G	G	G	G	G	A	6	8	14
1	1231204	C	C	C	C	T	G	8	4	14
1	1231210	T	T	T	T	T	G	10	2	12
1	1231225	G	G	G	G	G	A	7	4	11
1	1231378	C	C	C	C	C	T	14	7	21
1	1231492	A	A	A	A	A	G	4	6	10
1	1232503	C	C	A	C	C	T	2	3	5
1	1236007	C	T	C	C	C	T	8	3	11
1	1236172	C	T	T	C	C	T	8	1	9
1	1245572	G	G	G	G	G	C	14	11	25
1	1246090	A	A	A	A	A	G	12	7	19
1	1246125	A	A	A	A	A	C	13	3	16
1	1246126	T	T	T	T	T	C	11	6	17
1	1246584	T	T	T	T	T	G	14	5	19
1	1247054	T	T	T	T	T	G	10	2	13
1	1247069	T	T	T	T	T	G	5	2	7
1	1247120	A	A	A	A	A	C	9	2	11
1	1248860	G	G	G	T	G	T	28	16	44
1	1248886	C	C	C	C	C	G	24	21	45
1	1248898	C	C	C	G	C	G	21	26	47
1	1248921	T	T	T	T	T	C	15	29	44
1	1248945	G	G	G	T	G	T	18	25	43
1	1248987	C	C	C	G	C	G	17	12	29
1	1249003	G	G	G	G	G	A	18	10	28
1	1249012	T	T	T	T	T	A	19	8	27
1	1249034	G	G	G	A	G	A	20	3	23
1	1249215	A	A	C	A	A	G	3	16	19
1	1249649	G	G	G	G	G	C	2	17	19
1	1249674	T	T	G	C	T	C	4	14	18
1	1249704	G	G	G	G	G	A	11	8	19
1	1249710	T	T	G	C	T	C	5	15	20
1	1250230	G	G	G	G	G	A	7	16	23
1	1251877	G	G	G	G	G	T	6	2	8
1	1251899	G	G	G	G	G	A	1	3	4
1	1256908	A	A	A	A	A	C	17	4	21
1	1256933	C	C	C	C	C	T	13	4	17
1	1258551	T	T	T	T	T	G	5	5	10
1	1258691	C	C	C	C	C	G	2	12	14
1	1258927	A	A	A	A	A	G	9	2	11
1	1258928	G	G	G	G	G	C	8	2	10
1	1258942	A	A	A	A	A	G	8	2	10
1	1258945	A	G	A	A	A	G	8	1	9
1	1258955	C	C	C	C	C	G	7	2	9
1	1258960	T	T	T	T	T	A	7	2	9
1	1258997	T	T	T	T	T	G	11	2	13
1	1259096	C	C	C	C	C	T	3	6	9
1	1259121	T	T	T	T	T	C	3	3	6
1	1259214	C	A	C	C	C	A	2	4	6
1	1259226	C	C	C	C	C	A	2	4	6
1	1259229	C	C	C	C	C	G	3	4	7
1	1259232	A	A	A	A	A	C	4	3	7
1	1259265	G	G	G	G	G	C	2	4	6
1	1259269	C	C	C	C	C	G	5	2	7
1	1259270	T	T	T	T	T	C	5	2	7
1	1259273	G	G	G	G	G	C	6	4	10
1	1259283	C	G	C	C	C	G	5	4	9
1	1259340	A	A	A	A	A	G	4	6	10
1	1260433	C	C	C	C	C	T	12	13	25
1	1266012	C	T	T	C	C	T	1	3	4
1	1266294	C	C	C	C	C	G	2	6	8
1	1266381	A	A	A	A	A	C	14	2	16
1	1266431	C	C	C	C	C	A	14	4	18
1	1266508	C	C	C	C	C	T	3	4	7
1	1266540	G	G	G	G	G	C	8	2	10
1	1266992	A	A	A	G	A	G	9	1	10
1	1267041	C	C	T	C	C	T	8	1	9
1	1267044	A	A	G	C	A	G	9	1	10
1	1267082	G	G	G	G	G	C	15	3	18
1	1267104	G	G	G	G	G	A	14	3	17
1	1267364	T	T	T	T	T	G	13	2	15
1	1267569	G	G	G	C	G	C	8	7	15
1	1267649	T	T	T	T	T	G	10	2	12
1	1267665	G	G	G	C	G	*	9	1	10
1	1267738	A	A	A	A	A	C	3	2	5
1	1267936	A	A	A	A	A	G	8	3	11
1	1267965	G	G	G	G	G	A	10	4	14
1	1271447	C	C	C	C	C	A	13	10	23
1	1271491	A	A	A	A	A	T	11	14	25
1	1271713	T	T	T	T	T	C	7	8	15
1	1271815	G	G	A	A	G	A	16	20	36
1	1271990	G	G	G	G	G	A	8	15	23
1	1272136	T	T	T	T	T	G	15	13	28
1	1272221	A	A	A	C	A	C	13	11	24
1	1272281	C	C	C	C	C	T	17	13	30
1	1272365	G	G	G	G	G	A	10	14	24
1	1272525	T	T	T	T	T	C	7	9	16
1	1272754	C	C	C	C	C	T	7	21	28
1	1272790	T	T	T	T	T	C	9	15	24
1	1272794	C	C	C	C	C	T	9	15	24
1	1272872	G	G	G	G	G	C	9	8	17
1	1275819	G	G	G	G	G	A	7	3	10
1	1275949	T	T	T	T	T	C	5	2	7
1	1275975	C	C	T	C	C	A	1	4	5
1	1276086	C	C	C	C	C	A	4	2	6
1	1276259	T	T	T	T	T	G	2	3	5
1	1276344	A	A	A	C	A	C	4	3	7
1	1276378	G	G	G	G	G	A	2	4	6
1	1282050	A	A	A	A	A	C	18	5	23
1	1282061	A	A	A	A	A	C	16	5	21
1	1282149	G	G	G	G	G	A	8	19	27
1	1282567	A	A	A	A	A	G	15	3	18
1	1282625	A	A	A	G	A	G	15	3	18
1	1282962	T	T	T	G	T	G	20	5	25
1	1283085	C	C	C	C	C	G	3	9	12
1	1283336	T	T	T	T	T	C	18	4	22
1	1283353	G	G	G	G	G	C	19	7	26
1	1283511	A	A	A	A	A	G	10	11	21
1	1283554	G	G	G	G	G	T	3	15	18
1	1283565	G	A	A	A	G	T	4	14	18
1	1283643	C	C	C	C	C	A	9	4	13
1	1283745	G	G	G	G	G	A	12	6	18
1	1283977	T	T	G	T	T	C	6	27	33
1	1310195	C	C	C	C	C	T	14	12	26
1	1310249	G	G	G	G	G	T	12	10	22
1	1310283	T	T	T	T	T	A	9	11	20
1	1310441	G	G	G	G	G	T	13	11	24
1	1310520	A	A	A	A	A	G	15	7	22
1	1310662	G	G	G	G	G	A	12	8	20
1	1310670	C	C	C	C	C	G	13	9	22
1	1310722	C	C	C	C	C	T	8	14	22
1	1310778	G	G	G	G	G	A	9	11	21
1	1310791	C	C	C	C	C	T	13	14	27
1	1310961	C	C	C	C	C	T	8	13	21
1	1311003	C	C	C	C	C	A	12	6	18
1	1311117	T	T	G	T	T	C	14	11	25
1	1311118	A	A	C	A	A	G	15	10	25
1	1311121	G	G	G	G	G	C	14	11	25
1	1311146	A	A	G	A	A	C	11	11	22
1	1319424	A	A	A	A	A	C	26	21	47
1	1319433	T	T	T	T	T	C	22	26	48
1	1319472	C	C	C	C	C	G	29	16	45
1	1319507	C	C	C	C	C	T	35	24	59
1	1319516	G	G	G	G	G	A	38	24	62
1	1319522	T	T	T	T	T	C	25	37	62
1	1319669	G	G	G	G	G	T	31	37	68
1	1319670	C	C	C	C	C	G	36	31	67
1	1320259	C	C	C	C	C	A	19	25	44
1	1320310	T	T	T	T	T	A	36	23	59
1	1320313	C	C	C	C	C	G	24	35	59
1	1320745	G	G	G	G	G	A	32	17	50
1	1320761	C	C	C	C	C	T	15	35	50
1	1320822	A	A	A	A	A	T	31	19	50
1	1320892	G	G	G	G	G	A	10	23	33
1	1327506	C	C	T	C	C	T	12	13	25
1	1329511	C	C	G	C	C	G	2	2	4
1	1329522	C	C	T	C	C	T	2	3	5
1	1329562	G	G	G	T	G	*	4	1	5
1	1329568	T	T	G	T	T	G	2	4	6
1	1329769	C	C	C	C	G	T	4	2	8
1	1330113	G	G	G	G	G	C	4	4	8
1	1330118	T	T	T	T	T	C	5	3	8
1	1330568	T	T	T	T	T	C	4	2	6
1	1330764	T	T	T	C	T	*	8	1	9
1	1330882	A	A	A	A	A	C	14	2	16
1	1333878	C	C	C	C	C	T	2	4	6
1	1342780	A	A	A	A	A	G	6	7	13
1	1342851	C	C	C	C	C	A	11	7	18
1	1342854	G	G	G	G	G	A	9	4	13
1	1350287	A	A	A	A	A	C	10	2	12
1	1350319	C	C	C	C	C	T	5	11	16
1	1351208	C	C	C	C	C	G	5	3	8
1	1351452	G	G	G	G	G	A	6	9	15
1	1351541	C	C	C	C	C	A	3	7	10
1	1351542	T	T	T	T	T	A	3	7	10
1	1351573	G	G	G	G	G	T	12	2	14
1	1351574	T	T	T	T	T	G	8	6	14
1	1351647	G	G	G	G	G	T	5	8	13
1	1351716	G	G	G	G	G	C	14	6	20
1	1351749	G	G	G	G	G	A	13	2	15
1	1351752	G	G	G	G	G	C	14	2	16
1	1351756	G	G	G	G	G	C	13	3	16
1	1351759	G	G	G	G	G	C	10	6	16
1	1351785	G	G	G	G	G	C	11	8	19
1	1351937	A	A	A	A	A	T	14	6	20
1	1352045	A	A	A	A	A	T	14	10	24
1	1352095	G	G	G	G	G	A	11	6	17
1	1352660	T	T	G	T	T	G	7	3	10
1	1352695	G	G	G	G	G	C	6	2	8
1	1352723	C	C	T	C	C	T	6	2	8
1	1352729	T	T	T	T	T	C	8	2	10
1	1352735	C	C	C	C	C	A	3	4	7
1	1352742	C	C	G	C	C	G	2	7	9
1	1352743	C	C	G	C	C	G	2	7	9
1	1352761	C	C	C	C	C	T	5	2	8
1	1352804	G	G	G	G	G	T	2	2	4
1	1352825	C	C	C	C	C	A	1	5	6
1	1352835	T	T	G	T	T	G	5	1	6
1	1352837	G	G	T	G	G	T	5	1	6
1	1352841	A	A	A	A	A	C	5	2	7
1	1352896	G	G	G	G	G	C	6	2	8
1	1352909	G	G	G	G	G	A	7	3	10
1	1353014	T	T	T	T	T	C	8	2	10
1	1353026	C	C	C	C	C	A	6	3	9
1	1353032	T	T	C	T	T	C	2	9	11
1	1353075	G	G	G	G	G	A	9	2	11
1	1353080	G	G	G	G	G	A	6	2	9
1	1353107	T	T	T	T	T	A	3	9	12
1	1353113	A	A	A	A	A	G	7	2	10
1	1353116	C	C	C	C	*	T	7	2	10
1	1353120	T	T	C	T	*	G	7	2	10
1	1354764	T	T	T	T	T	G	4	2	6
1	1354803	G	G	C	C	G	T	6	6	12
1	1354814	T	T	T	T	T	C	9	7	16
1	1354995	G	G	G	G	G	C	4	10	14
1	1355341	C	C	A	C	C	A	7	4	11
1	1355375	T	T	T	T	T	C	8	2	10
1	1355389	G	G	G	C	G	C	5	5	10
1	1355390	C	C	C	C	C	G	9	2	11
1	1355649	A	A	A	A	A	C	6	4	10
1	1355732	A	A	A	A	A	C	8	2	10
1	1355761	A	A	A	A	A	C	11	2	13
1	1355799	G	G	G	A	G	T	6	4	10
1	1355827	G	G	G	G	G	A	11	2	13
1	1355850	T	T	T	T	T	G	9	2	11
1	1355939	G	G	G	G	G	C	7	4	11
1	1357096	G	G	G	G	G	A	9	2	12
1	1357308	A	A	A	A	A	T	3	6	9
1	1357349	C	C	C	C	C	G	5	2	7
1	1357968	A	A	A	A	A	C	7	16	23
1	1361712	C	C	C	C	C	T	4	9	13
1	1361765	C	C	C	C	C	G	5	3	8
1	1361822	A	A	A	A	A	G	7	2	9
1	1361985	G	G	G	G	G	A	5	2	7
1	1362072	T	T	C	C	T	C	10	3	13
1	1362073	T	T	C	C	T	C	9	3	12
1	1362177	C	C	C	C	C	A	10	3	13
1	1362186	C	C	C	C	C	T	4	9	13
1	1362192	C	C	C	C	C	G	9	2	11
1	1362278	A	A	C	A	A	C	11	2	13
1	1362510	G	G	G	G	G	A	1	5	7
1	1365492	T	T	T	T	T	C	13	3	16
1	1365494	C	C	C	C	C	T	14	3	17
1	1365557	A	A	A	A	A	G	4	2	6
1	1365594	A	A	A	A	A	G	2	4	6
1	1365633	A	A	A	A	A	T	6	4	10
1	1365739	G	G	G	G	G	A	11	2	13
1	1365756	C	C	C	C	C	T	15	5	21
1	1365794	G	G	G	G	G	A	21	12	33
1	1365807	G	G	G	G	G	A	22	12	34
1	1369525	G	G	G	G	G	A	10	4	14
1	1369606	T	T	T	T	T	A	5	5	10
1	1371422	G	G	G	G	G	A	11	4	15
1	1371747	A	A	A	A	A	G	10	3	13
1	1371801	T	T	T	C	T	C	9	9	18
1	1373704	A	A	A	A	A	G	19	5	24
1	1377803	G	G	G	G	G	A	14	7	21
1	1378964	G	G	G	G	G	A	17	11	28
1	1379118	A	A	A	A	A	G	9	10	19
1	1379128	G	G	G	G	G	C	13	5	18
1	1380174	C	C	C	C	C	A	2	2	4
1	1380246	C	C	C	C	C	A	2	4	6
1	1380328	G	G	G	G	G	C	2	2	4
1	1387143	C	C	C	C	C	T	12	12	24
1	1387176	G	G	G	G	G	T	12	3	15
1	1387190	C	C	C	C	C	A	9	6	15
1	1387230	A	A	A	G	A	C	17	4	21
1	1388076	C	C	C	C	C	T	11	6	17
1	1388260	G	G	G	G	G	A	11	7	18
1	1389206	G	G	G	G	G	C	6	3	9
1	1389239	G	G	G	G	G	A	2	3	5
1	1389248	A	A	A	A	A	G	4	3	7
1	1389311	T	T	C	T	T	*	6	1	7
1	1389422	G	G	T	G	G	A	3	5	8
1	1389458	G	G	T	G	G	A	4	2	6
1	1389524	A	A	C	A	A	G	1	3	4
1	1392293	T	T	T	T	T	G	3	7	10
1	1392345	C	C	C	C	C	T	6	2	8
1	1392348	T	T	T	C	*	C	5	3	8
1	1392349	T	T	T	C	*	C	5	4	9
1	1392362	G	G	G	G	G	A	10	4	14
1	1392732	T	T	T	T	T	G	2	3	5
1	1392733	C	C	C	C	C	G	1	3	4
1	1392734	C	C	C	C	C	G	1	3	4
1	1394614	C	C	C	C	C	G	3	2	5
1	1394644	C	C	T	C	C	T	5	1	6
1	1394824	C	C	C	C	C	T	1	3	4
1	1394939	G	G	G	G	G	A	3	6	9
1	1394980	T	T	T	C	T	*	6	1	7
1	1395004	C	C	C	C	C	A	10	3	14
1	1398434	A	A	A	A	A	C	14	5	19
1	1411584	C	T	T	C	C	T	2	2	4
1	1411795	T	C	C	C	T	C	2	5	8
1	1411838	A	A	A	A	A	C	10	3	13
1	1412104	C	A	A	T	C	A	9	7	16
1	1412142	T	T	T	T	T	C	7	8	15
1	1412905	C	C	G	C	C	G	12	8	22
1	1413161	G	G	A	G	G	A	13	18	31
1	1413370	T	T	C	C	T	C	12	11	23
1	1413730	G	G	G	G	G	T	14	2	16
1	1414648	A	A	G	A	A	G	5	7	12
1	1417335	C	C	C	C	C	A	6	2	8
1	1417352	C	C	C	C	C	A	3	10	13
1	1417460	C	C	C	C	C	T	18	4	22
1	1417501	T	T	T	T	T	C	18	4	22
1	1417505	T	T	T	T	T	C	14	3	17
1	1417516	A	A	A	A	A	C	15	8	23
1	1417524	C	C	C	C	C	G	19	5	24
1	1417616	T	C	T	T	T	C	3	7	10
1	1417829	C	C	C	C	C	T	9	4	13
1	1417835	C	C	C	C	C	T	12	2	14
1	1417859	A	A	A	A	A	C	12	2	14
1	1418091	G	G	G	G	G	A	23	16	39
1	1418302	G	G	G	A	G	*	39	6	45
1	1418328	C	C	T	C	C	A	25	22	47
1	1418499	G	G	G	G	G	A	32	14	47
1	1418558	T	T	T	C	T	C	18	9	27
1	1418645	A	A	C	A	A	G	11	3	14
1	1418652	A	A	A	G	A	T	14	2	16
1	1418673	C	C	C	C	C	T	12	4	16
1	1418739	T	T	T	T	T	A	14	2	16
1	1418784	C	C	C	C	C	T	16	4	20
1	1418838	G	T	A	G	T	C	14	2	16
1	1418893	T	T	T	T	T	C	10	3	13
1	1418908	A	A	A	A	A	C	13	3	16
1	1418927	T	T	T	T	T	G	10	8	18
1	1418973	G	G	G	G	G	T	16	5	21
1	1418979	G	G	G	G	G	A	13	7	21
1	1419036	G	G	G	G	G	A	10	2	12
1	1419038	C	C	C	C	C	G	11	2	13
1	1419050	C	C	C	C	C	A	12	3	15
1	1419092	C	C	C	C	C	G	10	9	19
1	1419145	T	T	T	C	T	C	18	8	26
1	1419163	C	C	C	C	C	T	19	9	28
1	1419231	A	A	A	C	A	C	17	8	25
1	1419233	T	T	T	C	T	C	18	8	26
1	1419312	T	T	T	T	T	G	6	2	8
1	1419364	G	G	G	G	G	T	8	6	14
1	1425224	A	A	A	A	A	T	14	11	25
1	1425558	C	C	C	C	C	T	16	7	23
1	1425574	G	G	G	G	G	C	18	11	29
1	1425578	A	A	A	A	A	C	16	15	31
1	1425616	C	C	C	C	C	A	18	16	34
1	1425640	A	A	A	A	A	G	16	13	29
1	1425663	G	G	G	G	G	C	16	9	25
1	1425675	G	G	G	G	G	C	14	6	20
1	1426032	G	G	G	G	G	C	26	10	36
1	1426057	G	G	G	G	G	A	16	15	31
1	1426263	C	C	C	C	C	A	8	25	33
1	1428154	G	G	G	G	G	A	17	6	23
1	1428189	G	G	G	G	G	A	21	8	29
1	1428774	G	G	G	G	G	A	15	6	21
1	1428935	T	T	G	T	T	C	6	17	23
1	1429062	C	C	C	T	C	T	47	7	54
1	1429095	A	A	A	A	A	T	38	21	59
1	1429422	C	C	C	C	C	T	22	16	38
1	1429497	A	A	A	A	A	G	16	13	29
1	1429530	C	C	C	C	C	A	13	6	19
1	1429540	T	T	T	T	T	C	12	6	18
1	1429652	T	T	T	T	C	*	7	1	8
1	1429818	G	G	G	G	G	A	9	3	12
1	1429941	T	C	G	T	T	C	19	31	50
1	1429992	C	C	C	C	C	T	20	16	43
1	1430259	C	C	C	C	C	T	7	2	9
1	1430260	G	G	G	G	G	A	7	2	9
1	1430298	G	G	G	G	G	A	3	2	5
1	1430411	C	C	C	C	C	G	5	3	8
1	1430463	C	C	C	C	T	*	6	1	7
1	1430494	G	G	G	G	G	A	13	2	16
1	1430532	G	G	G	G	G	A	3	16	19
1	1430562	G	G	G	G	G	A	6	13	19
1	1430573	A	A	A	A	A	G	14	3	17
1	1430575	C	C	C	C	C	G	14	2	16
1	1430606	G	G	G	G	G	C	8	3	11
1	1430625	G	G	G	G	G	A	4	2	6
1	1430634	A	A	A	A	A	T	8	2	10
1	1430641	A	A	A	A	A	C	6	2	8
1	1430643	T	T	T	T	T	C	6	2	9
1	1430657	C	C	C	C	C	T	12	3	15
1	1430659	A	A	C	A	A	G	12	4	16
1	1430676	C	C	C	C	C	T	13	5	18
1	1430722	G	G	G	G	G	T	14	4	18
1	1430723	C	C	C	C	C	T	14	4	18
1	1430724	G	G	G	G	G	A	7	11	18
1	1431491	T	T	T	T	T	C	13	11	24
1	1431511	G	A	G	G	G	A	2	17	19
1	1431981	A	A	A	A	A	G	10	5	15
1	1432248	C	C	C	C	C	A	17	4	21
1	1434487	A	A	A	A	A	T	20	9	29
1	1434837	G	G	G	G	G	C	14	3	17
1	1434841	A	A	A	A	A	C	9	9	18
1	1434879	C	C	C	C	C	A	15	5	20
1	1434903	A	A	A	A	A	G	10	5	15
1	1434926	G	G	G	G	G	C	12	4	16
1	1434938	G	G	G	G	G	C	14	2	16
1	1435313	T	T	T	T	T	C	23	9	32
1	1435320	G	G	G	G	G	A	9	24	33
1	1435526	C	C	C	C	C	A	12	20	32
1	1436670	G	G	G	G	G	A	9	6	15
1	1438062	G	G	G	G	G	A	15	17	32
1	1438395	G	G	G	A	G	C	11	2	13
1	1442318	T	T	T	T	T	G	18	4	22
1	1442554	T	T	C	T	T	C	33	5	38
1	1445688	T	T	G	C	T	C	13	13	26
1	1445742	C	C	C	G	C	G	9	8	17
1	1445915	A	A	A	A	A	C	19	5	24
1	1446775	C	C	C	C	C	T	9	13	22
1	1447096	A	G	C	G	A	G	12	10	22
1	1447314	G	G	G	G	G	T	7	8	15
1	1447348	A	A	A	A	A	C	11	9	20
1	1447530	C	T	A	C	C	T	16	4	20
1	1447616	C	C	C	C	C	G	14	6	20
1	1447897	G	A	G	G	G	A	1	5	6
1	1448028	C	C	C	C	C	A	7	5	12
1	1448032	C	C	C	C	C	G	6	5	11
1	1448256	C	C	A	T	C	T	8	6	14
1	1448286	C	C	C	C	C	T	13	2	15
1	1451183	T	T	T	T	T	C	12	2	14
1	1455521	C	C	C	C	C	A	5	12	17
1	1455560	C	C	C	C	C	T	6	12	18
1	1455623	A	A	A	A	A	G	5	11	16
1	1455659	C	C	A	C	C	T	15	6	21
1	1455680	T	T	G	C	T	C	13	7	20
1	1455743	G	G	G	G	G	A	7	12	19
1	1455794	A	A	C	G	A	G	19	9	28
1	1455930	T	T	T	T	T	A	4	14	19
1	1456084	G	G	G	G	G	T	10	6	16
1	1456496	G	G	G	G	G	T	1	3	4
1	1456546	T	T	T	T	T	G	9	3	12
1	1456556	G	G	G	G	G	T	9	2	11
1	1456601	C	C	C	C	C	G	7	4	11
1	1456616	C	C	C	C	C	A	7	2	9
1	1456643	T	T	T	T	T	G	11	3	14
1	1459441	G	A	C	G	G	C	8	12	20
1	1459480	T	C	T	C	T	C	13	6	19
1	1475350	G	G	G	G	G	C	15	3	18
1	1476265	G	G	G	G	G	T	11	9	20
1	1476266	C	C	C	C	C	T	12	2	14
1	1477106	G	G	G	G	G	A	12	12	24
1	1477907	C	C	C	C	C	T	9	9	18
1	1478686	A	A	A	A	A	C	8	20	28
1	1478921	G	G	G	T	G	*	10	16	27
1	1481878	A	A	A	C	A	*	5	1	7
1	1481929	A	A	A	C	A	C	6	1	7
1	1482046	G	G	G	G	G	C	8	3	11
1	1482061	T	T	T	T	T	A	7	2	10
1	1485151	G	G	G	C	G	C	5	5	10
1	1485204	T	T	T	T	T	C	10	2	13
1	1485232	G	G	C	G	G	C	8	5	13
1	1485322	C	C	G	C	C	G	1	3	4
1	1485325	C	C	T	C	C	T	1	3	4
1	1485415	T	T	T	C	T	C	4	4	8
1	1485427	T	T	T	T	T	C	4	4	8
1	1485433	G	G	G	G	G	C	4	4	8
1	1485604	C	C	C	C	C	T	10	14	24
1	1485667	C	C	T	C	C	T	13	10	23
1	1485680	G	G	G	G	G	C	9	9	18
1	1485688	T	T	C	T	T	C	4	4	8
1	1485700	C	C	T	C	C	T	7	5	12
1	1485787	A	A	A	A	A	G	10	5	15
1	1485826	G	G	A	G	G	A	6	6	12
1	1485908	T	T	C	C	T	C	7	4	11
1	1485910	C	C	C	C	C	T	7	4	11
1	1485919	G	G	G	G	G	C	6	6	12
1	1485940	C	C	T	C	C	T	6	6	12
1	1488330	A	A	A	A	A	G	5	2	7
1	1488356	G	A	G	G	G	A	3	1	4
1	1490476	G	C	G	G	G	C	9	5	14
1	1490620	A	A	A	A	A	G	3	8	11
1	1492285	G	G	G	G	G	C	6	15	21
1	1493104	T	A	T	A	T	A	6	4	10
1	1493137	G	G	G	G	G	C	8	4	12
1	1494656	G	A	T	G	G	A	16	7	23
1	1495552	C	C	C	C	C	T	12	10	22
1	1496829	T	T	T	T	T	C	19	5	24
1	1497074	T	T	T	T	T	C	12	11	23
1	1497125	C	C	A	C	C	T	6	7	13
1	1498052	G	G	G	G	G	A	6	4	10
1	1498100	A	A	A	A	A	C	8	2	10
1	1498109	A	A	A	A	A	C	8	2	10
1	1498141	G	G	G	G	G	C	6	2	8
1	1501214	C	C	G	C	C	G	3	3	6
1	1501286	T	T	C	C	T	C	3	4	7
1	1501310	C	C	C	C	C	T	2	7	9
1	1501518	G	C	C	G	G	C	6	1	7
1	1501581	G	G	G	G	G	A	2	8	10
1	1501624	A	A	A	G	A	C	8	2	10
1	1501692	C	C	C	C	C	G	1	8	9
1	1501826	C	C	C	C	C	G	4	11	15
1	1501950	G	G	G	G	G	T	9	3	12
1	1501953	C	C	C	C	C	T	10	2	13
1	1503308	A	A	A	A	A	G	5	2	7
1	1503319	T	T	T	T	T	G	4	2	6
1	1503797	A	A	A	A	A	C	5	2	7
1	1503964	C	C	C	C	C	G	5	2	7
1	1504022	G	G	G	G	G	C	3	3	6
1	1504481	G	G	G	G	G	A	1	3	4
1	1509190	A	A	A	A	A	C	19	11	30
1	1510357	C	C	A	C	C	T	4	8	12
1	1510404	C	C	C	C	C	T	8	3	11
1	1510429	C	C	C	C	C	G	8	9	17
1	1510490	C	C	C	C	C	A	7	5	12
1	1510492	G	G	T	G	G	A	5	7	12
1	1510527	G	G	G	G	G	C	2	7	9
1	1510585	G	G	G	G	G	C	1	4	5
1	1510649	T	T	T	T	T	G	2	3	5
1	1511137	A	A	T	A	A	T	4	7	11
1	1511177	T	T	T	T	T	C	11	2	13
1	1511178	T	T	C	T	T	C	6	7	13
1	1511355	A	A	A	A	A	G	10	3	13
1	1511418	A	A	A	A	A	C	8	2	10
1	1511736	A	A	T	T	A	T	19	6	26
1	1516209	C	C	T	C	C	T	8	9	17
1	1516328	A	A	G	A	A	G	6	23	29
1	1516541	A	A	A	A	A	T	15	5	20
1	1516990	C	C	C	C	C	G	6	8	14
1	1518143	A	A	A	A	A	G	16	5	21
1	1518173	A	A	A	A	A	T	15	6	21
1	1518402	A	A	A	A	A	C	6	13	19
1	1518569	G	G	G	G	G	C	10	3	13
1	1521722	C	C	C	C	C	A	6	5	11
1	1521723	A	A	A	A	A	G	6	6	12
1	1521730	A	A	A	A	A	G	6	6	12
1	1521734	T	T	T	T	T	C	6	7	13
1	1521766	T	T	T	T	T	C	8	6	14
1	1521826	C	C	C	C	C	T	6	7	13
1	1521832	C	C	C	T	C	G	7	7	14
1	1521833	G	G	G	G	G	A	6	7	13
1	1521844	A	A	C	G	A	G	7	6	14
1	1521854	T	T	T	T	T	A	9	7	16
1	1521887	T	T	T	T	T	G	5	14	19
1	1521962	T	T	G	C	T	C	23	7	30
1	1521977	G	G	T	G	G	A	23	7	30
1	1521979	T	T	T	T	T	C	23	7	30
1	1521983	A	A	C	G	A	G	23	7	30
1	1523200	G	G	G	G	G	A	16	4	20
1	1523216	G	G	G	G	G	A	14	4	18
1	1523267	A	A	A	A	A	T	11	10	21
1	1523463	G	G	G	G	G	A	3	11	14
1	1523479	T	T	G	T	T	C	2	15	17
1	1523542	A	A	C	A	A	G	2	9	11
1	1523673	A	A	C	A	A	G	4	16	20
1	1523680	G	G	T	G	G	A	5	17	22
1	1524754	G	G	G	G	G	C	2	12	15
1	1524815	G	G	T	G	G	A	14	4	18
1	1525159	C	C	C	C	C	T	4	33	37
1	1525160	G	G	A	T	G	T	33	4	37
1	1525167	G	G	T	G	G	*	31	4	35
1	1525345	A	A	A	A	A	C	15	3	18
1	1525369	C	C	C	C	C	T	16	4	20
1	1526949	A	A	A	A	A	C	6	2	8
1	1528215	T	T	T	C	T	C	10	11	21
1	1528568	A	A	A	G	A	G	9	9	18
1	1528595	T	T	C	C	T	C	11	10	21
1	1528652	G	G	G	G	G	T	10	16	26
1	1530719	C	C	C	C	C	T	8	8	16
1	1531046	A	A	A	C	A	C	17	5	22
1	1531599	A	A	A	A	A	G	6	8	14
1	1531604	A	A	A	A	A	G	7	8	15
1	1531639	G	G	G	G	G	A	11	4	15
1	1531713	T	T	C	C	T	C	10	3	13
1	1534257	G	G	G	G	G	T	13	8	21
1	1534258	G	G	G	G	G	T	14	9	23
1	1534346	G	G	A	G	G	A	17	16	34
1	1534349	G	G	G	G	G	T	15	15	31
1	1538507	G	G	G	G	G	T	14	2	16
1	1540019	C	C	C	C	C	T	9	11	20
1	1540077	T	T	T	G	T	G	7	8	15
1	1541161	A	A	A	G	A	G	16	2	18
1	1541314	T	T	C	C	T	C	29	8	37
1	1546057	A	A	A	A	A	C	7	2	9
1	1546164	G	G	G	G	G	A	8	2	10
1	1546256	A	A	C	A	A	C	4	2	6
1	1546261	A	A	A	A	A	G	5	2	7
1	1546269	A	A	A	A	A	C	7	2	9
1	1546314	T	T	T	T	T	G	13	3	16
1	1546390	G	G	A	G	G	*	9	1	10
1	1546427	A	A	A	A	A	G	9	5	14
1	1546444	C	C	C	C	C	A	7	4	11
1	1546508	A	A	G	A	A	G	6	2	8
1	1546559	A	A	A	A	A	C	8	2	11
1	1546572	G	G	G	G	G	A	10	2	12
1	1546573	A	A	G	A	A	G	5	7	12
1	1546779	G	G	G	G	G	A	6	4	10
1	1546791	A	A	A	A	A	C	9	2	12
1	1546879	G	G	G	G	G	T	6	4	10
1	1546916	A	A	C	A	A	C	3	4	7
1	1546958	A	A	A	A	A	C	10	2	12
1	1546969	C	C	C	C	C	T	6	8	14
1	1547014	A	A	A	A	A	G	9	3	12
1	1547022	T	T	T	T	T	G	6	3	9
1	1547199	A	A	A	A	A	C	2	2	4
1	1547207	T	T	T	T	T	G	2	4	6
1	1547208	C	C	C	C	C	T	3	3	6
1	1547221	T	C	C	T	T	C	2	4	6
1	1547234	C	A	C	C	C	A	4	2	6
1	1549158	G	G	G	G	G	C	5	4	9
1	1549171	G	G	A	G	G	A	8	1	9
1	1549179	G	G	G	G	G	C	1	7	8
1	1549227	G	G	G	G	G	T	1	9	10
1	1549230	C	C	C	C	C	A	1	9	10
1	1549593	G	G	A	G	G	A	8	1	9
1	1549596	G	G	G	G	G	C	9	2	11
1	1549671	C	C	C	C	C	G	6	2	8
1	1549674	T	T	T	T	T	G	5	2	7
1	1549679	A	A	A	A	A	C	8	2	10
1	1549726	C	C	C	C	C	G	6	5	11
1	1549727	A	A	A	A	A	C	6	5	11
1	1549740	C	C	C	C	C	T	1	4	5
1	1549942	G	G	G	G	G	A	1	7	8
1	1550048	G	G	G	G	G	C	11	2	13
1	1550169	T	T	T	T	T	C	8	2	10
1	1554362	G	G	A	G	G	*	6	1	7
1	1554364	A	A	A	A	A	G	5	3	8
1	1554515	C	C	C	C	C	T	4	5	9
1	1554652	T	T	T	T	T	G	5	8	13
1	1554694	A	A	A	A	A	C	10	3	13
1	1554697	A	A	A	A	A	C	11	2	13
1	1554700	A	A	A	A	A	C	11	2	13
1	1554703	A	A	A	A	A	C	11	2	13
1	1554709	T	T	T	T	T	G	5	6	11
1	1554717	G	G	G	G	G	C	13	5	18
1	1563820	A	A	C	G	A	G	4	12	17
1	1563832	G	G	G	G	G	A	12	3	15
1	1563835	A	A	C	G	A	G	3	11	14
1	1566915	C	C	C	C	C	A	3	2	5
1	1566963	G	G	G	G	G	A	2	2	4
1	1567155	G	G	G	G	G	T	2	3	5
1	1567177	G	G	G	G	G	C	3	5	8
1	1567215	C	C	C	C	C	T	1	6	7
1	1567254	T	T	G	T	T	*	3	1	4
1	1567258	A	A	A	A	A	C	3	2	5
1	1567482	C	C	C	C	C	G	1	6	7
1	1567494	C	C	C	C	C	T	1	6	7
1	1567707	C	C	C	C	C	T	11	6	17
1	1567782	G	G	G	G	G	A	7	10	17
1	1567812	A	A	A	A	A	T	9	11	22
1	1567836	G	G	G	G	G	T	10	10	20
1	1567847	C	C	C	C	C	T	9	9	18
1	1567902	C	C	C	C	C	A	4	5	9
1	1567969	A	A	A	A	A	C	4	3	7
1	1568156	T	T	T	T	T	G	2	6	8
1	1568191	G	G	G	G	G	A	2	5	7
1	1570303	A	A	A	A	A	T	4	8	13
1	1570314	G	G	G	G	G	C	13	2	15
1	1570336	A	A	A	A	A	G	15	3	18
1	1570388	C	C	C	C	C	T	7	3	10
1	1570440	T	T	T	T	T	A	2	5	7
1	1570488	G	G	T	G	G	A	4	8	12
1	1570498	C	C	A	C	C	T	6	9	15
1	1570500	C	C	T	C	C	A	10	5	15
1	1570558	C	C	T	C	C	A	15	4	19
1	1570569	A	A	C	A	A	G	11	7	18
1	1570695	A	A	A	A	A	G	8	2	10
1	1570705	C	C	C	C	C	G	9	2	11
1	1570709	T	T	T	T	T	G	4	6	10
1	1570715	C	C	C	C	C	G	7	3	10
1	1570720	T	T	G	T	T	*	9	1	10
1	1570749	T	T	T	T	T	A	3	7	10
1	1570825	C	C	C	C	C	G	14	2	16
1	1570835	G	G	G	G	G	A	9	3	12
1	1570860	C	C	C	C	C	G	10	3	13
1	1570868	A	A	A	A	A	T	11	2	14
1	1570912	G	G	G	G	G	T	8	2	10
1	1570927	C	C	C	C	C	G	3	5	8
1	1570930	C	C	C	C	C	G	6	3	9
1	1570945	A	A	A	A	A	C	6	3	9
1	1571202	T	T	T	T	T	G	13	3	16
1	1571227	C	C	C	C	C	A	6	6	12
1	1571287	G	G	G	G	G	A	5	6	11
1	1571363	T	T	T	T	T	A	11	3	14
1	1571369	T	T	T	T	T	G	12	2	14
1	1571380	A	A	A	A	A	C	12	2	15
1	1571386	G	G	G	G	G	T	13	2	15
1	1571389	C	C	C	C	C	A	14	2	16
1	1571437	C	C	C	C	C	G	8	3	11
1	1571445	T	T	T	T	T	C	10	2	12
1	1571458	C	C	C	C	C	G	7	6	13
1	1571515	G	G	G	G	G	A	11	3	14
1	1571525	C	C	C	C	C	G	14	2	16
1	1571530	A	A	A	A	A	G	13	2	15
1	1571533	T	T	T	T	T	C	15	3	18
1	1575705	C	C	C	C	C	G	17	4	21
1	1581500	T	T	T	T	T	C	13	2	15
1	1581514	A	A	A	A	A	C	13	3	16
1	1581529	A	A	A	A	A	C	13	11	24
1	1581643	A	A	A	A	A	G	12	2	14
1	1581822	T	T	T	T	T	G	14	2	16
1	1587813	C	C	C	C	C	T	8	5	13
1	1588089	C	C	C	C	C	T	5	2	7
1	1588098	C	C	C	C	C	T	2	3	5
1	1591325	C	C	C	C	C	T	1	3	4
1	1592226	A	A	A	A	A	C	6	2	8
1	1592320	A	A	A	A	A	G	5	3	8
1	1592420	C	C	C	C	C	A	3	3	6
1	1592443	T	T	T	T	T	G	8	2	10
1	1592517	C	C	C	C	C	G	13	2	15
1	1592518	A	A	A	A	A	T	9	3	13
1	1592534	G	G	A	G	G	A	3	10	13
1	1592589	A	A	C	A	A	C	5	2	7
1	1592606	G	G	G	G	G	C	4	2	6
1	1592645	C	C	C	C	C	G	1	9	10
1	1595319	A	A	A	A	A	G	6	3	9
1	1595326	T	T	T	T	T	C	6	4	10
1	1595386	G	G	G	G	G	A	7	4	11
1	1595469	C	C	C	C	C	T	3	2	5
1	1595499	A	A	A	A	A	C	3	2	5
1	1595674	G	G	G	G	G	A	1	7	8
1	1595703	C	C	C	C	C	T	7	3	10
1	1595737	C	C	G	C	C	G	8	3	11
1	1595744	C	C	C	C	C	T	10	2	12
1	1595767	A	A	A	A	A	G	11	2	13
1	1595882	T	T	T	T	T	G	7	3	10
1	1595896	A	A	A	G	A	G	8	1	9
1	1597889	C	C	C	C	C	G	12	2	14
1	1597966	G	G	G	G	G	C	11	4	15
1	1598046	T	T	C	T	T	C	3	9	12
1	1598097	C	C	C	C	C	T	9	8	17
1	1598142	A	A	A	G	A	C	8	12	20
1	1598307	T	T	T	T	T	C	12	8	21
1	1598370	C	T	C	C	C	T	11	4	15
1	1598439	C	C	C	T	C	T	18	3	21
1	1598563	A	A	A	A	A	C	13	2	16
1	1598574	T	T	T	T	T	C	13	5	18
1	1599236	C	C	C	T	C	*	13	10	13
1	1599237	A	A	A	A	A	T	12	3	15
1	1599243	G	G	G	G	G	T	11	2	13
1	1599293	C	C	C	C	C	A	11	3	14
1	1599313	C	C	C	C	C	G	6	7	13
1	1599319	G	G	T	C	G	A	9	9	18
1	1599532	G	G	G	G	G	A	4	9	13
1	1599584	A	A	A	A	A	C	3	3	6
1	1599796	C	C	A	C	C	T	3	17	20
1	1599834	G	G	G	G	G	A	16	5	21
1	1599886	T	T	T	G	A	*	6	1	7
1	1599895	G	G	G	G	G	A	5	3	8
1	1599896	T	T	T	T	T	C	3	6	9
1	1599901	G	G	T	G	G	A	3	8	11
1	1599907	A	A	C	A	A	G	3	8	11
1	1600028	A	A	A	A	A	C	2	3	5
1	1600045	G	G	G	G	G	A	2	7	9
1	1600109	T	T	T	C	T	*	7	1	8
1	1600264	G	G	G	G	G	A	2	7	9
1	1600321	G	G	G	C	G	*	4	1	5
1	1600364	T	T	T	T	T	G	8	4	12
1	1600383	T	T	T	T	T	G	5	2	7
1	1600401	G	G	G	G	G	T	3	7	10
1	1600689	A	A	A	A	A	G	8	2	10
1	1600730	G	G	G	G	G	A	4	3	7
1	1600816	C	C	C	C	C	G	3	2	5
1	1600887	G	G	G	G	G	A	7	5	12
1	1600981	G	G	G	G	G	A	7	2	9
1	1601113	A	A	C	A	A	G	6	2	8
1	1601120	A	A	C	A	A	G	6	2	8
1	1601215	G	G	G	G	G	C	11	2	13
1	1601242	G	G	G	G	G	T	8	2	10
1	1601292	T	T	T	T	T	G	3	2	5
1	1601298	G	T	G	G	G	*	5	1	6
1	1618535	G	G	G	G	G	T	2	2	4
1	1618567	G	G	G	G	G	A	2	2	4
1	1619260	T	T	T	T	T	C	4	6	10
1	1619549	C	C	C	C	C	T	3	22	25
1	1619603	C	C	C	A	C	G	11	8	19
1	1619872	T	T	T	T	T	C	13	5	18
1	1619994	G	G	G	G	G	A	12	8	20
1	1620026	A	A	A	A	A	G	13	7	20
1	1620053	C	C	C	C	C	A	17	5	22
1	1620084	C	C	C	C	C	T	16	4	20
1	1620095	A	A	G	G	A	G	6	13	19
1	1620116	A	A	A	A	A	G	11	9	20
1	1620124	C	C	C	C	C	T	16	5	21
1	1620281	G	G	G	G	G	A	8	12	21
1	1620299	C	C	G	C	C	G	9	13	22
1	1620312	G	G	G	A	G	*	19	4	23
1	1620545	T	T	T	T	T	C	11	2	13
1	1620546	C	C	C	C	C	G	14	2	16
1	1620547	C	C	C	C	C	G	12	6	18
1	1620593	A	A	G	G	A	G	5	12	17
1	1620643	C	C	C	C	C	T	19	10	29
1	1620684	A	A	A	G	A	G	17	13	30
1	1620705	T	T	T	T	T	C	19	12	31
1	1620985	C	C	T	T	C	T	5	23	28
1	1621247	A	A	A	A	A	G	20	7	27
1	1621318	G	G	C	G	G	C	13	12	25
1	1621949	C	C	T	T	C	T	19	10	29
1	1621984	A	A	A	A	A	C	17	6	23
1	1621991	A	A	A	A	A	G	12	9	21
1	1622015	T	T	C	C	T	C	12	10	22
1	1622599	G	G	G	G	G	A	2	15	17
1	1622768	G	G	G	G	G	A	9	4	13
1	1622794	C	C	C	C	C	G	4	2	6
1	1622796	A	A	A	A	A	G	2	2	4
1	1622819	C	C	C	C	C	T	2	2	4
1	1622923	A	A	A	A	A	C	14	2	16
1	1624501	C	C	C	C	C	A	4	4	8
1	1624537	G	G	G	G	G	A	7	3	10
1	1624540	C	C	C	C	C	T	7	3	10
1	1630765	T	T	T	A	T	*	3	1	4
1	1630791	G	G	G	G	G	A	2	3	5
1	1630795	C	C	C	C	C	G	3	2	5
1	1630798	G	G	G	G	G	A	3	2	5
1	1630815	C	C	C	C	C	T	2	3	5
1	1630830	A	A	A	A	A	G	4	3	7
1	1630855	C	C	C	C	C	T	2	2	4
1	1630860	T	T	T	T	T	C	2	2	4
1	1647678	G	G	G	G	G	T	5	2	7
1	1647805	A	A	A	A	A	C	5	2	7
1	1649605	T	T	T	T	T	G	6	2	8
1	1649688	C	C	C	G	A	G	6	1	8
1	1650388	T	T	T	T	T	G	7	2	9
1	1652871	T	T	T	T	T	G	4	3	7
1	1652887	G	G	T	G	G	T	5	1	6
1	1655722	T	T	T	T	T	G	18	5	23
1	1658732	G	G	G	G	G	A	2	3	5
1	1659478	G	G	G	G	G	A	6	2	8
1	1659559	C	C	C	C	C	T	8	2	10
1	1659570	G	G	G	G	G	A	8	2	10
1	1659598	A	A	A	A	A	T	9	2	11
1	1661147	A	A	A	A	A	C	6	2	8
1	1661149	C	C	C	C	C	A	7	3	10
1	1661179	T	T	T	T	T	A	4	2	6
1	1661182	A	A	A	A	A	G	4	2	6
1	1661183	G	G	G	G	G	A	4	2	6
1	1662927	T	T	T	T	T	G	9	2	11
1	1662931	G	G	G	G	G	A	7	4	11
1	1662942	C	C	C	C	C	T	12	2	14
1	1662946	G	G	G	G	G	A	7	8	15
1	1662947	G	G	G	G	G	A	12	2	14
1	1662952	G	G	G	G	G	A	10	3	13
1	1662963	G	G	G	G	G	A	9	7	16
1	1662964	T	T	T	T	T	G	2	13	15
1	1662996	G	G	G	G	G	A	12	5	17
1	1663048	G	G	G	G	G	T	6	6	12
1	1663058	G	G	G	G	G	A	8	2	10
1	1663097	T	T	T	T	T	G	9	2	11
1	1663104	G	G	G	G	G	A	5	5	10
1	1663144	C	C	C	C	C	G	7	3	10
1	1663155	C	C	C	C	C	T	4	5	9
1	1663166	G	G	G	G	G	A	6	2	8
1	1665055	A	A	A	A	A	C	13	2	15
1	1667392	A	A	A	A	A	C	9	3	12
1	1670996	T	T	T	T	T	G	10	6	16
1	1671002	T	T	T	T	T	G	13	3	16
1	1674534	C	C	C	C	C	G	14	5	20
1	1675603	T	T	T	T	T	C	12	2	14
1	1675605	T	T	T	T	T	C	11	9	20
1	1675606	A	A	A	C	A	C	11	12	23
1	1676168	A	A	A	C	A	C	20	4	24
1	1680092	C	C	C	C	C	G	14	3	17
1	1680132	C	C	C	C	C	G	7	4	11
1	1680143	G	G	G	G	A	*	6	1	7
1	1681687	T	T	T	C	T	*	8	1	9
1	1682115	A	A	A	T	A	*	9	1	10
1	1688732	G	G	G	G	G	A	7	3	10
1	1688789	A	A	A	G	A	*	6	1	7
1	1688943	T	T	T	T	T	G	5	2	7
1	1688967	G	G	G	G	G	C	5	4	9
1	1688973	G	G	G	G	G	C	6	4	10
1	1688995	G	G	G	G	G	C	7	2	9
1	1689000	C	C	C	C	*	A	6	2	8
1	1689851	A	A	A	A	A	G	4	3	7
1	1689926	T	T	T	T	T	G	12	2	14
1	1690038	C	C	C	C	C	G	7	2	10
1	1691756	T	T	T	C	T	G	14	2	16
1	1691785	T	T	T	T	T	G	8	2	10
1	1691803	T	T	T	C	T	*	6	1	7
1	1691809	T	T	T	T	T	G	4	2	6
1	1691861	C	C	C	C	C	T	4	3	7
1	1691867	G	G	G	G	G	C	11	2	13
1	1691878	A	A	A	A	A	C	14	2	16
1	1691903	A	A	A	A	A	C	10	9	19
1	1691907	G	G	G	G	G	A	12	7	19
1	1691913	G	G	G	G	G	A	12	7	19
1	1691936	G	G	G	G	G	A	7	9	16
1	1691937	G	G	G	G	G	A	13	4	17
1	1691951	C	C	C	C	C	T	10	3	13
1	1691953	T	T	T	T	T	A	10	3	13
1	1691969	T	T	C	T	G	C	4	5	9
1	1691972	C	C	T	A	C	A	1	8	9
1	1691984	C	C	C	G	C	T	10	3	13
1	1692011	G	G	G	G	G	A	15	4	19
1	1692012	G	G	G	G	G	A	15	4	19
1	1692069	C	C	C	C	C	T	15	11	26
1	1692122	C	C	C	C	C	T	21	7	28
1	1692131	C	C	C	C	C	T	21	10	31
1	1692155	C	C	C	C	C	G	20	11	31
1	1692158	C	C	C	T	C	T	18	18	36
1	1692194	G	G	G	G	G	C	16	12	28
1	1692234	G	G	G	G	G	T	19	5	24
1	1692244	G	G	G	G	G	A	11	9	20
1	1692251	G	G	G	G	G	C	11	8	19
1	1692270	C	C	C	C	C	G	13	11	24
1	1692277	T	T	T	T	T	C	13	10	23
1	1692327	C	C	C	C	C	G	14	13	27
1	1692341	C	C	C	G	C	T	16	6	22
1	1692350	C	C	A	C	C	T	7	14	21
1	1692359	C	C	A	C	C	T	16	8	24
1	1692413	G	G	G	G	G	A	11	6	17
1	1709402	G	G	G	G	G	T	7	4	11
1	1709655	G	G	G	G	G	C	2	6	8
1	1709852	C	C	C	C	C	A	6	11	17
1	1710247	T	T	T	T	T	G	5	3	8
1	1710521	A	A	A	A	A	C	9	5	14
1	1710556	A	A	A	A	A	C	13	2	15
1	1710568	T	T	T	T	T	G	11	2	13
[truncated: 394,872+ more rows]
