# Supplementary material for: The Evolution of an Invasive Plant, Sorghum halepense L. (‘Johnsongrass’)
Source: Front Genet. 2020 May 14;11:317. doi: 10.3389/fgene.2020.00317 (PMC7240026; doi:10.3389/fgene.2020.00317)
Supplement: Supplementary file 4 [file Table_4.XLSX]

## Sheet: Query1
gene_id	RHIZ_count	SHOT_count	RHIZ_FPKM	SHOT_FPKM	log2(fold_change)	test_stat	p_value	significant	Reference	Species		Gene	SBSNPCount	SPSNPCount	Anchored?
Anchored reads	1.10493e+08	1.02194e+08
%	0.676771	0.671614
Unanchored reads	5.27717e+07	4.99679e+07
Total reads	1.63264e+08	1.52162e+08
Genes with non-zero values	27566	27183
Overexp	188	113
Overexp SB	119	75
Overexp SP	69	38
Shoot SB 2+	30
Rhiz SB 2+	45
Shoot SP 2+	14
Rhiz SP 2+	24
comp47157_c1_seq1	0	5.66	0	0.61	1.79769e+308	1.79769e+308	0.09	no	SH	SB		Sb10g031320	8	0
comp3665_c0_seq1	0	14.45	0	1.23	1.79769e+308	1.79769e+308	0.03	no	SH	SP		Sb10g031310	0	1
comp81628_c0_seq13	1325.78	1737.68	6.38	7.63	0.25	-0.57	0.56	no	SH	SB		Sb10g031310	4	0
comp83742_c0_seq1	32907.2	34097.7	91.72	86.75	-0.08	0.16	0.86	no	SH	SB		Sb10g031300	8	0
comp84436_c0_seq1	13800.8	12628.6	39.73	33.18	-0.25	0.62	0.53	no	SH	SB		Sb10g031280	10	0
comp32721_c0_seq1	333.24	305.07	2.05	1.71	-0.25	0.49	0.62	no	SH	SB		Sb10g031260	7	0
comp59700_c0_seq1	8.02	7.05	0.24	0.19	-0.31	0.28	0.77	no	SH	SP		Sb10g031250	0	2
comp85942_c0_seq1	3818.23	3202.51	19.02	14.56	-0.38	0.89	0.37	no	SH	SB		Sb10g031250	2	0
comp45622_c0_seq1	33427.9	21398.6	150.34	87.84	-0.77	1.72	0.08	no	SH	SP		Sb10g031240	0	3
comp9332817_c0_seq1	0	3.14	0	0.44	1.79769e+308	1.79769e+308	0.1	no	SH	SP		Sb10g031230	0	1
comp77906_c0_seq1	2015.33	2525.7	8.45	9.66	0.19	-0.43	0.66	no	SH	SP		Sb10g031220	0	1
comp70033_c0_seq1	14514	11197	41.17	28.99	-0.5	1.21	0.22	no	SH	SB		Sb10g031210	8	3
comp2221292_c0_seq1	14.67	13.39	0.25	0.21	-0.26	0.26	0.79	no	SH	SB		Sb10g031200	3	0
comp68848_c0_seq2	1546.4	1697.38	8.8	8.82	0.0027	-0.00571	0.99	no	SH	SB		Sb10g031200	1	0
comp68848_c0_seq1	3483.72	3169.16	14.29	11.87	-0.26	0.58	0.56	no	SH	SB		Sb10g031190	3	2
comp4425027_c0_seq1	5.51	1.74	0.26	0.07	-1.79	1.05	0.29	no	SH	SP		Sb10g031180	1	2
comp83103_c0_seq1	6742.88	4212.16	17.74	10.12	-0.81	1.93	0.05	no	SH	SB		Sb10g031180	13	2
comp83103_c0_seq2	6159.09	3539.67	16.36	8.58	-0.93	2.17	0.02	no	SH	SB		Sb10g031180	13	2
comp83103_c0_seq3	6628.5	4177.32	17.65	10.15	-0.79	1.9	0.05	no	SH	SB		Sb10g031180	13	2
comp83103_c0_seq4	6044.71	3504.83	16.25	8.6	-0.91	2.14	0.03	no	SH	SB		Sb10g031180	13	2
comp84566_c0_seq1	11781.8	8021.87	44.14	27.43	-0.68	1.64	0.1	no	SH	SB		Sb10g031160	2	1
comp11142768_c0_seq1	2.43	1.05	0.08	0.03	-1.33	0.69	0.48	no	SH	SB		Sb10g031150	3	1
comp46432_c0_seq1	659	501.34	12.52	8.69	-0.52	1.07	0.28	no	SH	SB		Sb10g031150	6	0
comp75577_c0_seq1	2374.96	3044.26	9.14	10.69	0.22	-0.49	0.61	no	SH	SB		Sb10g031140	16	3
comp6668134_c0_seq1	4.15	0	0.17	0	-1.79769e+308	-1.79769e+308	0.05	no	SH	SP		Sb10g031130	0	1
comp71107_c0_seq2	1.23	5.95	0.11	0.49	2.13	-1.28	0.19	no	SH	SB		Sb10g031130	2	0
comp71107_c0_seq3	1.23	2.24	0.18	0.29	0.73	-0.41	0.67	no	SH	SB		Sb10g031130	2	0
comp81641_c0_seq2	193.68	238.95	1.04	1.18	0.17	-0.3	0.76	no	SH	SB		Sb10g031125	7	3
comp86316_c0_seq1	3866.91	3659.57	21.66	18.71	-0.21	0.48	0.62	no	SH	SB		Sb10g031120	4	0
comp11040933_c0_seq1	2.79	0	0.44	0	-1.79769e+308	-1.79769e+308	0.06	no	SH	SB		Sb10g031110	2	0
comp76110_c0_seq1	3187.94	4631.61	7.98	10.58	0.4	-0.95	0.34	no	SH	SP		Sb10g031110	0	1
comp76110_c0_seq2	435.91	430.76	5.36	4.83	-0.14	0.28	0.77	no	SH	SP		Sb10g031100	0	1
comp71086_c1_seq1	60192.5	52087.2	130.98	103.45	-0.34	0.77	0.44	no	SH	SB		Sb10g031090	1	0
comp42913_c1_seq1	21803.9	15230.3	120.83	77.04	-0.64	1.54	0.12	no	SH	SB		Sb10g031070	5	0
comp83084_c0_seq1	425.44	436.56	1.74	1.63	-0.09	0.18	0.85	no	SH	SB		Sb10g031060	6	0
comp83084_c0_seq2	488	643.84	2.24	2.7	0.26	-0.54	0.58	no	SH	SB		Sb10g031060	6	0
comp83084_c0_seq3	342.44	401.66	1.8	1.93	0.09	-0.19	0.84	no	SH	SB		Sb10g031060	6	0
comp41045_c0_seq1	3871.67	7398.46	21.26	37.09	0.8	-1.78	0.07	no	SH	SB		Sb10g031050	5	0
comp72492_c0_seq1	951.09	2366.62	2.27	5.15	1.18	-2.58	0.00973	no	SH	SB		Sb10g031030	2	0
comp72492_c0_seq2	929.1	2344.53	2.29	5.28	1.2	-2.62	0.00869	no	SH	SB		Sb10g031030	2	0
comp72492_c0_seq4	953.6	2413.8	2.39	5.52	1.2	-2.63	0.00829	no	SH	SB		Sb10g031030	9	2
comp72492_c1_seq1	40.75	71.29	0.44	0.7	0.67	-0.94	0.34	no	SH	SB		Sb10g031030	1	0
comp9087717_c0_seq1	2.08	1.93	0.16	0.13	-0.24	0.15	0.87	no	SH	SP		Sb10g031030	0	2
comp54855_c0_seq1	263.04	317.8	2.12	2.34	0.14	-0.26	0.79	no	SH	SB		Sb10g031020	1	0
comp47814_c0_seq2	16.95	6.64	0.33	0.12	-1.48	1.37	0.16	no	SH	SP		Sb10g031000	0	1
comp493476_c0_seq1	14.34	15.29	1.46	1.42	-0.03	0.04	0.96	no	SH	SP		Sb10g031000	0	3
comp618821_c0_seq1	3.15	5.29	0.49	0.76	0.61	-0.42	0.66	no	SH	SP		Sb10g030990	0	4
comp2955287_c0_seq1	13.34	5.73	0.51	0.2	-1.35	1.1	0.26	no	SH	SB		Sb10g030970	1	0
comp66613_c0_seq1	54205.5	50159.1	90.65	76.56	-0.24	0.56	0.57	no	SH	SB		Sb10g030970	8	0
comp37013_c0_seq1	13426.5	10443.6	50.71	36	-0.49	1.12	0.25	no	SH	SB		Sb10g030940	2	1
comp58383_c0_seq1	29.49	19.17	0.22	0.13	-0.75	0.86	0.38	no	SH	SB		Sb10g030940	9	1
comp73606_c0_seq1	1645.4	850.08	7.44	3.51	-1.08	2.34	0.01	no	SH	SB		Sb10g030930	3	0
comp7580972_c0_seq1	1.37	4.63	0.22	0.7	1.61	-0.98	0.32	no	SH	SB		Sb10g030920	1	0
comp81344_c0_seq6	76.44	44.93	1.04	0.56	-0.89	1.25	0.2	no	SH	SB		Sb10g030920	1	0
comp67857_c0_seq1	369360	383451	1037.84	983.43	-0.07	0.14	0.88	no	SH	SB		Sb10g030910	3	2
comp63460_c0_seq1	2751.79	2885.64	14.2	13.59	-0.06	0.14	0.88	no	SH	SB		Sb10g030906	9	0
comp6048_c0_seq1	4.89	21.1	0.04	0.18	1.97	-1.9	0.05	no	SH	SB		Sb10g030860	3	0
comp7657245_c0_seq1	0	3.17	0	0.5	1.79769e+308	1.79769e+308	0.12	no	SH	SP		Sb10g030850	0	1
comp1970899_c0_seq1	4.94	29.52	0.11	0.64	2.44	-2.2	0.02	no	SH	SB		Sb10g030840	1	0
comp68394_c0_seq1	18656.7	19831.3	49.95	48.47	-0.04	0.1	0.91	no	SH	SP		Sb10g030840	0	3
comp65021_c0_seq1	2466.34	3071.2	8.1	9.21	0.18	-0.42	0.67	no	SH	SB		Sb10g030780	8	1
comp7811379_c0_seq1	8.77	0	0.21	0	-1.79769e+308	-1.79769e+308	0.01	no	SH	SB		Sb10g030776	1	0
comp3297746_c0_seq1	2.81	21.04	0.04	0.32	2.77	-2.34	0.01	no	SH	SP		Sb10g030740	0	3
comp16264293_c0_seq1	1.39	0	0.25	0	-1.79769e+308	-1.79769e+308	0.11	no	SH	SP		Sb10g030730	0	2
comp72490_c0_seq1	2704.75	2962.54	12.8	12.8	-0.000359	0.00083	0.99	no	SH	SB		Sb10g030720	21	14
comp51032_c0_seq1	74.01	73.22	0.4	0.36	-0.14	0.22	0.82	no	SH	SB		Sb10g030710	3	1
comp71380_c0_seq1	2.93	0.91	0.16	0.04	-1.8	0.98	0.32	no	SH	SB		Sb10g030700	3	0
comp71380_c0_seq2	2.93	0.48	0.19	0.02	-2.73	1.17	0.24	no	SH	SB		Sb10g030700	1	0
comp32374_c0_seq1	53.83	80.01	0.41	0.55	0.43	-0.65	0.51	no	SH	SB		Sb10g030580	3	0
comp32374_c0_seq2	35.29	49.48	0.27	0.35	0.35	-0.48	0.62	no	SH	SB		Sb10g030580	3	0
comp72172_c0_seq1	446.66	869.07	3.48	6.18	0.82	-1.66	0.09	no	SH	SP		Sb10g030575	0	4
comp4312666_c0_seq1	2.79	3.04	0.17	0.17	-0.00592	0.00374	0.99	no	SH	SB		Sb10g030500	3	2
comp46461_c0_seq1	1962.29	1098.34	8.01	4.09	-0.96	2.13	0.03	no	SH	SP		Sb10g030490	0	1
comp46461_c0_seq2	2085.57	2331.84	8.74	8.92	0.02	-0.06	0.94	no	SH	SP		Sb10g030490	0	1
comp28365_c0_seq1	0	2.98	0	0.28	1.79769e+308	1.79769e+308	0.09	no	SH	SP		Sb10g030475	0	1
comp5431424_c0_seq1	9.83	8.02	0.11	0.08	-0.42	0.36	0.71	no	SH	SP		Sb10g030475	1	3
comp46915_c0_seq1	50211.4	47216.2	252.46	216.69	-0.22	0.46	0.64	no	SH	SP		Sb10g030470	0	5
comp62444_c0_seq1	15.84	21.66	0.31	0.38	0.31	-0.36	0.71	no	SH	SB		Sb10g030460	2	0
comp62444_c0_seq2	2.62	2.45	0.08	0.07	-0.22	0.15	0.87	no	SH	SB		Sb10g030460	2	0
comp71735_c0_seq1	6566.63	4581.85	28.65	18.25	-0.65	1.54	0.12	no	SH	SB		Sb10g030450	8	6
comp46452_c0_seq1	1654.21	1443.12	14.48	11.53	-0.32	0.73	0.46	no	SH	SP		Sb10g030440	0	4
comp76860_c0_seq1	1218.32	1839.75	4.49	6.19	0.46	-0.98	0.32	no	SH	SP		Sb10g030430	0	1
comp76860_c0_seq2	1156.6	2065.48	5.87	9.58	0.7	-1.52	0.12	no	SH	SP		Sb10g030430	0	1
comp81133_c0_seq1	2711.48	2840.27	9.82	9.39	-0.06	0.14	0.88	no	SH	SP		Sb10g030420	1	4
comp71762_c0_seq1	5460.5	6505.33	26.22	28.52	0.12	-0.28	0.77	no	SH	SB		Sb10g030410	12	1
comp60944_c0_seq1	98.77	73.8	1.76	1.2	-0.55	0.84	0.39	no	SH	SB		Sb10g030350	3	1
comp68758_c0_seq1	2376.14	5007.17	8.33	16.03	0.94	-2.15	0.03	no	SH	SB		Sb10g030320	8	5
comp56530_c0_seq2	4.22	3.3	0.14	0.1	-0.48	0.34	0.73	no	SH	SB		Sb10g030310	5	1
comp78493_c0_seq1	1296.56	1728.37	4.4	5.35	0.28	-0.62	0.52	no	SH	SB		Sb10g030300	7	1
comp9927361_c0_seq1	4.2	0.52	0.3	0.03	-3.12	1.45	0.14	no	SH	SB		Sb10g030300	1	0
comp66323_c0_seq1	144.73	150.82	1.18	1.12	-0.07	0.12	0.9	no	SH	SB		Sb10g030260	3	0
comp66323_c0_seq2	109.62	109.51	0.94	0.86	-0.13	0.21	0.83	no	SH	SB		Sb10g030260	3	0
comp66323_c0_seq3	141.17	149.19	1.28	1.23	-0.05	0.08	0.93	no	SH	SB		Sb10g030260	3	0
comp66323_c0_seq4	106.06	107.87	1.02	0.95	-0.1	0.17	0.86	no	SH	SB		Sb10g030260	3	0
comp66323_c2_seq1	41.94	32.36	0.84	0.59	-0.5	0.65	0.51	no	SH	SP		Sb10g030260	1	4
comp22979_c0_seq1	5.96	2.89	0.71	0.31	-1.17	0.88	0.37	no	SH	SB		Sb10g030250	6	1
comp57988_c0_seq1	7534.38	8674.79	58.62	61.6	0.07	-0.16	0.86	no	SH	SP		Sb10g030250	0	1
comp72522_c0_seq1	29.93	79.45	0.53	1.28	1.27	-1.75	0.07	no	SH	SB		Sb10g030240	4	1
comp83026_c0_seq1	4947.66	5177.88	9.21	8.79	-0.06	0.14	0.88	no	SH	SB		Sb10g030240	16	5
comp83026_c0_seq2	5234.21	5406.34	9.84	9.28	-0.08	0.18	0.84	no	SH	SB		Sb10g030240	16	5
comp83026_c0_seq3	4391.88	4543.16	10.47	9.89	-0.08	0.18	0.85	no	SH	SB		Sb10g030240	16	5
comp2493475_c0_seq1	1.74	10.02	0.1	0.56	2.39	-1.73	0.08	no	SH	SP		Sb10g030230	0	1
comp45993_c0_seq1	1215.94	1363.81	8.52	8.72	0.03	-0.07	0.94	no	SH	SP		Sb10g030190	0	1
comp45993_c0_seq2	665.5	775.97	9.6	10.22	0.08	-0.17	0.85	no	SH	SP		Sb10g030190	0	1
comp45993_c0_seq3	1909.42	1958.21	70.8	66.27	-0.09	0.2	0.84	no	SH	SP		Sb10g030190	0	1
comp46444_c0_seq1	797.81	1268.45	11.88	17.24	0.53	-1.13	0.25	no	SH	SB		Sb10g030190	14	3
comp36756_c0_seq1	11.17	8.27	1.13	0.76	-0.56	0.47	0.63	no	SH	SB		Sb10g030180	1	0
comp77489_c0_seq1	2587.69	2249.66	6.2	4.92	-0.33	0.74	0.45	no	SH	SB		Sb10g030180	8	1
comp77489_c0_seq2	2435.15	2158.01	5.88	4.75	-0.3	0.67	0.49	no	SH	SB		Sb10g030180	8	1
comp420531_c0_seq1	54.57	20.35	1.54	0.52	-1.55	1.72	0.08	no	SH	SB		Sb10g030175	2	0
comp64833_c0_seq1	46.5	40.94	1.07	0.86	-0.31	0.42	0.66	no	SH	SB		Sb10g030175	2	0
comp64833_c0_seq2	53.09	47.51	1.33	1.08	-0.29	0.4	0.68	no	SH	SB		Sb10g030175	2	0
comp59039_c0_seq1	5127.36	8167.17	22.25	32.35	0.53	-1.27	0.2	no	SH	SP		Sb10g030170	2	3
comp64067_c0_seq1	4605.35	2162.75	28.58	12.25	-1.22	2.79	0.00519	no	SH	SB		Sb10g030150	5	2
comp4560152_c0_seq1	1.03	7.75	0.07	0.51	2.77	-1.61	0.1	no	SH	SB		Sb10g030140	1	0
comp59121_c0_seq1	1778.06	2194.53	9.25	10.42	0.17	-0.38	0.69	no	SH	SB		Sb10g030130	9	1
comp65256_c0_seq1	6267.34	7616	25.95	28.78	0.14	-0.35	0.72	no	SH	SB		Sb10g030120	3	1
comp54520_c0_seq1	188.16	257.08	2.2	2.74	0.31	-0.57	0.56	no	SH	SB		Sb10g030110	1	0
comp64165_c0_seq1	5.2	1.95	0.16	0.05	-1.54	0.95	0.34	no	SH	SB		Sb10g030110	1	0
comp66704_c0_seq2	4.57	8.19	0.43	0.71	0.71	-0.57	0.56	no	SH	SP		Sb10g030080	1	4
comp70572_c0_seq2	1567.52	1115.27	7.54	4.89	-0.62	1.36	0.17	no	SH	SB		Sb10g030060	2	1
comp59712_c0_seq1	5298.92	7434.27	48.44	62.04	0.35	-0.8	0.42	no	SH	SP		Sb10g030030	0	1
comp22216_c0_seq1	6.6	2.61	0.09	0.03	-1.46	0.96	0.33	no	SH	SP		Sb10g030020	0	2
comp73385_c1_seq1	2386.5	3017.58	13.43	15.51	0.2	-0.47	0.63	no	SH	SP		Sb10g030020	0	3
comp9459946_c0_seq1	3.88	0.87	0.49	0.1	-2.28	1.19	0.23	no	SH	SB		Sb10g030020	2	0
comp55039_c0_seq1	5.77	4.99	0.09	0.07	-0.34	0.28	0.77	no	SH	SP		Sb10g030000	0	2
comp55039_c0_seq2	4.34	2.53	0.09	0.05	-0.9	0.64	0.51	no	SH	SP		Sb10g030000	0	2
comp78915_c0_seq1	273.84	683.67	0.91	2.08	1.18	-2.31	0.02	no	SH	SB		Sb10g029960	16	4
comp78842_c0_seq1	6440.37	7358.5	42.32	44.14	0.06	-0.14	0.88	no	SH	SP		Sb10g029910	0	3
comp58699_c0_seq1	5.24	1.93	0.24	0.08	-1.57	1.12	0.26	no	SH	SB		Sb10g029900	2	1
comp81250_c0_seq1	1785.97	1118.94	6.45	3.69	-0.8	1.73	0.08	no	SH	SB		Sb10g029900	31	11
comp81250_c0_seq2	1776.66	1137.69	6.5	3.8	-0.77	1.66	0.09	no	SH	SB		Sb10g029900	31	11
comp83310_c0_seq1	19471.5	20787.8	66.2	64.51	-0.03	0.08	0.93	no	SH	SP		Sb10g029870	2	4
comp83310_c0_seq2	26188.1	24797.6	90.58	78.28	-0.21	0.48	0.62	no	SH	SP		Sb10g029870	2	4
comp68658_c0_seq1	54.44	36.5	0.99	0.6	-0.7	0.91	0.36	no	SH	SB		Sb10g029850	8	7
comp57732_c0_seq1	1037.83	2038.93	19.92	35.73	0.84	-1.72	0.08	no	SH	SB		Sb10g029840	7	0
comp77793_c0_seq1	2719.99	1799.46	11.91	7.19	-0.72	1.65	0.09	no	SH	SB		Sb10g029830	13	3
comp103160_c0_seq1	522.88	819.46	4.98	7.13	0.51	-0.98	0.32	no	SH	SP		Sb10g029800	0	4
comp80666_c0_seq1	9731.35	9766.08	17.82	16.32	-0.12	0.3	0.76	no	SH	SB		Sb10g029790	10	3
comp18451_c0_seq1	12.22	4.35	1.1	0.35	-1.62	1.22	0.22	no	SH	SB		Sb10g029770	4	2
comp83204_c0_seq2	129.77	100.54	4.6	3.25	-0.49	0.8	0.42	no	SH	SP		Sb10g029740	0	1
comp77090_c0_seq1	8243.44	7814.35	69.14	59.82	-0.2	0.48	0.62	no	SH	SP		Sb10g029730	1	2
comp77090_c0_seq2	4867.22	3793.88	45.16	32.13	-0.49	1.13	0.25	no	SH	SP		Sb10g029730	1	2
comp77090_c0_seq3	6197.17	6434.53	70.08	66.42	-0.07	0.18	0.85	no	SH	SP		Sb10g029730	1	2
comp1218_c0_seq1	1.41	17.14	0.12	1.32	3.46	-2.32	0.01	no	SH	SB		Sb10g029720	4	0
comp39196_c0_seq1	220.49	111.66	1.75	0.8	-1.11	1.88	0.05	no	SH	SP		Sb10g029720	4	5
comp64033_c0_seq1	64.6	67.13	1.29	1.23	-0.07	0.11	0.9	no	SH	SB		Sb10g029710	4	0
comp79015_c0_seq1	14524.9	16082.7	69.17	69.9	0.01	-0.03	0.97	no	SH	SP		Sb10g029690	0	9
comp79015_c0_seq2	550.76	472.38	4.06	3.18	-0.35	0.7	0.48	no	SH	SP		Sb10g029690	0	9
comp63408_c0_seq1	1334.21	1700.77	9.88	11.5	0.21	-0.47	0.63	no	SH	SP		Sb10g029670	0	1
comp80801_c2_seq1	2870.61	1816.74	29.15	16.84	-0.79	1.8	0.07	no	SH	SP		Sb10g029660	0	1
comp82846_c2_seq10	414.11	325.83	1.84	1.32	-0.47	0.92	0.35	no	SH	SB		Sb10g029650	3	0
comp82846_c2_seq15	402.17	297.91	1.91	1.29	-0.56	1.07	0.28	no	SH	SB		Sb10g029650	3	0
comp82846_c2_seq16	368.95	306.05	1.77	1.34	-0.4	0.76	0.44	no	SH	SB		Sb10g029650	3	0
comp82846_c2_seq19	524.96	377.97	2.65	1.74	-0.6	1.19	0.23	no	SH	SB		Sb10g029650	2	0
comp82846_c2_seq21	489.86	392.52	2.5	1.83	-0.45	0.89	0.37	no	SH	SB		Sb10g029650	2	0
comp82846_c2_seq4	456.99	316.73	1.93	1.22	-0.66	1.27	0.2	no	SH	SB		Sb10g029650	3	0
comp82157_c2_seq1	19.89	18.01	0.04	0.04	-0.27	0.31	0.75	no	SH	SP		Sb10g029640	0	2
comp82157_c2_seq11	34.83	51.9	0.13	0.18	0.44	-0.6	0.54	no	SH	SP		Sb10g029640	0	2
comp82157_c2_seq13	34.68	52.2	0.14	0.19	0.45	-0.62	0.53	no	SH	SP		Sb10g029640	0	2
comp82157_c2_seq14	35.06	51.4	0.15	0.2	0.41	-0.57	0.56	no	SH	SP		Sb10g029640	0	2
comp82157_c2_seq2	19.25	17.43	0.05	0.04	-0.27	0.3	0.75	no	SH	SP		Sb10g029640	0	2
comp82157_c2_seq3	19.78	16.32	0.05	0.04	-0.4	0.45	0.64	no	SH	SP		Sb10g029640	0	2
comp82157_c2_seq4	18.62	17.3	0.05	0.04	-0.23	0.26	0.79	no	SH	SP		Sb10g029640	0	2
comp82157_c2_seq5	18.55	15.65	0.05	0.04	-0.37	0.41	0.67	no	SH	SP		Sb10g029640	0	2
comp82157_c2_seq6	18.66	16.02	0.05	0.04	-0.35	0.38	0.69	no	SH	SP		Sb10g029640	0	2
comp82157_c2_seq7	35.22	52.24	0.12	0.16	0.43	-0.6	0.54	no	SH	SP		Sb10g029640	0	2
comp82157_c2_seq9	35.09	52.91	0.12	0.17	0.46	-0.63	0.52	no	SH	SP		Sb10g029640	0	2
comp82846_c2_seq1	470.06	320.93	1.85	1.15	-0.68	1.32	0.18	no	SH	SB		Sb10g029630	3	0
comp82846_c2_seq11	436.31	321.59	1.95	1.31	-0.57	1.1	0.26	no	SH	SB		Sb10g029630	3	0
comp82846_c2_seq12	420.23	306.49	1.91	1.27	-0.58	1.13	0.25	no	SH	SB		Sb10g029630	3	0
comp82846_c2_seq13	425.63	306.41	1.97	1.3	-0.6	1.16	0.24	no	SH	SB		Sb10g029630	3	0
comp82846_c2_seq14	440.45	326.88	2.08	1.41	-0.56	1.09	0.27	no	SH	SB		Sb10g029630	3	0
comp82846_c2_seq17	382.86	318.91	1.84	1.4	-0.39	0.76	0.44	no	SH	SB		Sb10g029630	3	0
comp82846_c2_seq18	394.99	334.88	1.93	1.49	-0.36	0.71	0.47	no	SH	SB		Sb10g029630	3	0
comp82846_c2_seq2	445.96	305.7	1.78	1.11	-0.67	1.3	0.19	no	SH	SB		Sb10g029630	3	0
comp82846_c2_seq20	1454.34	1111.49	7.36	5.13	-0.51	1.14	0.25	no	SH	SB		Sb10g029630	3	0
comp82846_c2_seq22	1461.4	1123.93	7.53	5.28	-0.51	1.12	0.26	no	SH	SB		Sb10g029630	3	0
comp82846_c2_seq23	1420.51	1105.77	7.89	5.61	-0.49	1.08	0.27	no	SH	SB		Sb10g029630	3	0
comp82846_c2_seq24	1431.66	1119.1	8.11	5.78	-0.48	1.07	0.28	no	SH	SB		Sb10g029630	3	0
comp82846_c2_seq25	1455.95	1122.14	8.29	5.83	-0.5	1.11	0.26	no	SH	SB		Sb10g029630	3	0
comp82846_c2_seq26	1446.61	1133.54	8.66	6.19	-0.48	1.06	0.28	no	SH	SB		Sb10g029630	3	0
comp82846_c2_seq28	519.61	397.99	3.17	2.22	-0.51	1.01	0.3	no	SH	SB		Sb10g029630	6	0
comp82846_c2_seq29	1438.94	1131.91	8.79	6.31	-0.47	1.05	0.29	no	SH	SB		Sb10g029630	3	0
comp82846_c2_seq3	398.24	315.87	1.67	1.21	-0.46	0.89	0.37	no	SH	SB		Sb10g029630	3	0
comp82846_c2_seq30	472.76	406.11	2.93	2.3	-0.35	0.69	0.49	no	SH	SB		Sb10g029630	6	0
comp82846_c2_seq31	1417.94	1110.22	8.97	6.41	-0.48	1.06	0.28	no	SH	SB		Sb10g029630	3	0
comp82846_c2_seq33	1418.47	1110.53	9.15	6.53	-0.48	1.06	0.28	no	SH	SB		Sb10g029630	3	0
comp82846_c2_seq34	1433.49	1127.82	9.45	6.78	-0.47	1.05	0.29	no	SH	SB		Sb10g029630	3	0
comp82846_c2_seq35	1511.96	1198.89	14.58	10.55	-0.46	1.02	0.3	no	SH	SB		Sb10g029630	6	0
comp82846_c2_seq5	396.02	321.92	1.68	1.25	-0.43	0.83	0.4	no	SH	SB		Sb10g029630	3	0
comp82846_c2_seq6	423.18	303.61	1.82	1.19	-0.61	1.17	0.24	no	SH	SB		Sb10g029630	3	0
comp82846_c2_seq7	392.91	323.15	1.71	1.28	-0.41	0.79	0.42	no	SH	SB		Sb10g029630	3	0
comp82846_c2_seq8	404.69	306.65	1.77	1.22	-0.53	1.02	0.3	no	SH	SB		Sb10g029630	3	0
comp82846_c2_seq9	355.88	317.14	1.57	1.28	-0.29	0.56	0.56	no	SH	SB		Sb10g029630	3	0
comp68184_c0_seq1	32476.9	32750.1	121.67	111.99	-0.11	0.28	0.77	no	SH	SB		Sb10g029550	4	1
comp61760_c0_seq1	494.25	332.34	3.98	2.44	-0.7	1.36	0.17	no	SH	SP		Sb10g029540	0	1
comp69124_c0_seq1	1040.58	1147.62	6.94	6.99	0.00955	-0.02	0.98	no	SH	SB		Sb10g029530	10	3
comp39778_c0_seq1	5263.89	4460.44	34.79	26.91	-0.37	0.78	0.43	no	SH	SP		Sb10g029510	0	6
comp66172_c1_seq1	33065	31131.3	126.76	108.94	-0.21	0.48	0.62	no	SH	SB		Sb10g029490	2	0
comp70153_c0_seq1	108.92	216.77	0.98	1.78	0.86	-1.48	0.13	no	SH	SP		Sb10g029450	0	1
comp80111_c0_seq1	81.51	95.57	0.25	0.27	0.09	-0.15	0.87	no	SH	SP		Sb10g029430	0	1
comp80111_c0_seq2	80.58	122.28	0.25	0.34	0.46	-0.75	0.45	no	SH	SP		Sb10g029430	0	1
comp80111_c0_seq4	79.64	94.47	0.24	0.27	0.11	-0.17	0.85	no	SH	SP		Sb10g029430	0	1
comp80111_c0_seq6	82.5	95.94	0.27	0.29	0.08	-0.13	0.89	no	SH	SP		Sb10g029430	0	1
comp80111_c0_seq7	81.57	122.65	0.27	0.37	0.45	-0.73	0.46	no	SH	SP		Sb10g029430	0	1
comp80111_c0_seq9	80.62	94.75	0.27	0.29	0.1	-0.15	0.87	no	SH	SP		Sb10g029430	0	1
comp76598_c0_seq1	1117.04	1217.87	5.52	5.5	-0.00702	0.01	0.98	no	SH	SB		Sb10g029420	5	0
comp76598_c0_seq2	870.03	691.76	4.41	3.2	-0.46	0.93	0.35	no	SH	SB		Sb10g029420	5	0
comp54328_c0_seq1	4.89	1.49	0.18	0.05	-1.84	1.2	0.22	no	SH	SB		Sb10g029392	1	0
comp54328_c0_seq2	15.43	5.29	0.74	0.23	-1.67	1.32	0.18	no	SH	SB		Sb10g029392	1	0
comp83487_c0_seq1	147.01	217.87	0.24	0.32	0.43	-0.76	0.44	no	SH	SB		Sb10g029390	2	0
comp83487_c0_seq10	110.02	178.55	0.31	0.47	0.56	-0.96	0.33	no	SH	SB		Sb10g029390	2	0
comp83487_c0_seq11	332.33	768.11	0.96	2.04	1.07	-2.07	0.03	no	SH	SB		Sb10g029390	2	0
comp83487_c0_seq12	157.75	255.52	0.46	0.68	0.56	-0.97	0.32	no	SH	SB		Sb10g029390	2	0
comp83487_c0_seq13	319.93	707.58	0.94	1.9	1.01	-1.93	0.05	no	SH	SB		Sb10g029390	2	0
comp83487_c0_seq2	139.73	206.65	0.23	0.31	0.43	-0.75	0.44	no	SH	SB		Sb10g029390	2	0
comp83487_c0_seq3	126.38	202.74	0.21	0.31	0.55	-0.95	0.33	no	SH	SB		Sb10g029390	2	0
comp83487_c0_seq4	119.1	191.41	0.2	0.3	0.55	-0.95	0.34	no	SH	SB		Sb10g029390	2	0
comp83487_c0_seq5	111.12	182.08	0.3	0.45	0.58	-0.99	0.32	no	SH	SB		Sb10g029390	2	0
comp83487_c0_seq6	119.43	193.34	0.33	0.49	0.56	-0.96	0.33	no	SH	SB		Sb10g029390	2	0
comp83487_c0_seq7	103.84	170.93	0.29	0.44	0.58	-0.99	0.32	no	SH	SB		Sb10g029390	2	0
comp83487_c0_seq8	325.31	485.94	0.93	1.26	0.44	-0.84	0.39	no	SH	SB		Sb10g029390	2	0
comp83487_c0_seq9	182.17	311.89	0.52	0.82	0.64	-1.14	0.25	no	SH	SB		Sb10g029390	2	0
comp83487_c1_seq1	24.48	28.57	1.03	1.1	0.09	-0.11	0.91	no	SH	SB		Sb10g029380	4	1
comp52161_c0_seq1	5.89	2.36	0.14	0.05	-1.44	1.06	0.28	no	SH	SB		Sb10g029350	4	0
comp78448_c0_seq1	3512.28	3500.96	15.92	14.48	-0.13	0.31	0.75	no	SH	SB		Sb10g029340	3	0
comp78448_c0_seq2	5877.62	5780.53	27.02	24.25	-0.15	0.36	0.71	no	SH	SB		Sb10g029340	3	0
comp78448_c0_seq3	2582.13	2590.11	11.97	10.95	-0.12	0.28	0.77	no	SH	SB		Sb10g029340	3	0
comp78448_c0_seq4	4947.47	4869.69	23.26	20.9	-0.15	0.35	0.72	no	SH	SB		Sb10g029340	3	0
comp81326_c0_seq1	135.44	72.95	0.67	0.33	-1.02	1.57	0.11	no	SH	SP		Sb10g029325	0	2
comp77464_c0_seq3	225.36	261.42	2.44	2.59	0.08	-0.14	0.88	no	SH	SB		Sb10g029320	5	0
comp77464_c0_seq4	278.59	237.78	3.76	2.93	-0.36	0.66	0.5	no	SH	SB		Sb10g029320	5	0
comp55475_c0_seq1	6.26	1.54	0.11	0.02	-2.15	1.36	0.17	no	SH	SP		Sb10g029310	0	2
comp55475_c0_seq2	6.97	1.54	0.13	0.02	-2.3	1.47	0.14	no	SH	SP		Sb10g029310	0	2
comp68978_c0_seq1	27.17	108.15	0.52	1.88	1.86	-2.67	0.00752	no	SH	SB		Sb10g029310	8	2
comp76751_c0_seq1	533.78	599.81	2.78	2.85	0.03	-0.07	0.94	no	SH	SB		Sb10g029310	2	0
comp60172_c0_seq1	1980.08	2442.45	21.19	23.85	0.17	-0.37	0.7	no	SH	SP		Sb10g029290	0	1
comp72587_c0_seq1	584.66	990.01	1.72	2.66	0.62	-1.3	0.19	no	SH	SB		Sb10g029285	8	4
comp72587_c0_seq2	30.55	32.99	0.12	0.12	-0.02	0.02	0.97	no	SH	SB		Sb10g029285	7	4
comp81650_c0_seq12	9.25	70.19	0.03	0.23	2.79	-3.33	0.00084	no	SH	SB		Sb10g029285	2	0
comp81650_c0_seq13	10.99	72.39	0.04	0.24	2.58	-3.18	0.00146	no	SH	SB		Sb10g029285	2	0
comp81650_c0_seq15	10.98	72.7	0.04	0.25	2.59	-3.2	0.00134	no	SH	SB		Sb10g029285	2	0
comp81708_c0_seq1	1095.51	878.49	5.14	3.76	-0.45	0.94	0.34	no	SH	SB		Sb10g029270	7	4
comp35960_c0_seq1	15.51	22.25	0.78	1.03	0.38	-0.36	0.71	no	SH	SB		Sb10g029250	4	0
comp69026_c0_seq1	5544.34	8411.75	23.8	32.96	0.46	-1.09	0.27	no	SH	SP		Sb10g029250	0	2
comp81205_c0_seq1	1538.67	1665	4.71	4.66	-0.01	0.03	0.96	no	SH	SP		Sb10g029240	0	1
comp81205_c0_seq2	899.43	1000.21	2.79	2.83	0.02	-0.04	0.96	no	SH	SP		Sb10g029240	0	1
comp81205_c0_seq3	1679.64	1867.69	5.46	5.54	0.02	-0.04	0.96	no	SH	SP		Sb10g029240	0	1
comp81205_c0_seq4	1173.41	1348.59	3.87	4.06	0.06	-0.14	0.88	no	SH	SP		Sb10g029240	0	1
comp5284_c0_seq1	7.69	2.7	0.1	0.03	-1.63	1.19	0.23	no	SH	SP		Sb10g029200	0	1
comp80652_c0_seq1	10437.1	9168.83	38.25	30.67	-0.31	0.75	0.45	no	SH	SP		Sb10g029190	0	1
comp78042_c0_seq1	1898.65	3407.79	11.03	18.08	0.71	-1.63	0.1	no	SH	SP		Sb10g029170	0	2
comp37128_c0_seq1	11068.8	12733.6	43.29	45.46	0.07	-0.16	0.86	no	SH	SB		Sb10g029130	2	0
comp58643_c0_seq1	4805.11	5022.05	14.13	13.48	-0.06	0.15	0.87	no	SH	SB		Sb10g029125	1	0
comp79774_c0_seq1	583.09	563.77	2.89	2.55	-0.18	0.36	0.71	no	SH	SP		Sb10g029120	13	18
comp79774_c0_seq2	454.6	505.05	2.29	2.32	0.02	-0.04	0.96	no	SH	SP		Sb10g029120	13	18
comp67474_c0_seq1	11610.1	12819.1	30.3	30.54	0.01	-0.02	0.97	no	SH	SB		Sb10g029080	1	0
comp62638_c1_seq1	0.68	6.85	0.07	0.64	3.18	-1.62	0.1	no	SH	SP		Sb10g029070	0	1
comp46306_c0_seq1	277.37	349.73	3	3.45	0.2	-0.34	0.72	no	SH	SB		Sb10g029050	24	0
comp70854_c0_seq1	12.98	13.33	0.26	0.25	-0.09	0.09	0.92	no	SH	SP		Sb10g029030	1	2
comp70854_c0_seq2	16.94	15.83	0.34	0.29	-0.23	0.24	0.8	no	SH	SP		Sb10g029030	0	2
comp65786_c0_seq1	126.21	196.48	1.61	2.29	0.5	-0.87	0.38	no	SH	SP		Sb10g029020	0	1
comp65786_c1_seq1	25.73	9.71	0.4	0.13	-1.53	1.51	0.12	no	SH	SP		Sb10g029020	4	6
comp50230_c0_seq1	6.29	13.58	0.13	0.27	0.97	-0.87	0.38	no	SH	SB		Sb10g029010	7	0
comp78488_c0_seq1	242191	244097	1978.05	1819.69	-0.12	0.23	0.81	no	SH	SB		Sb10g028990	11	2
comp81351_c0_seq1	437.98	249.7	3.81	1.98	-0.94	1.71	0.08	no	SH	SB		Sb10g028990	2	0
comp46460_c0_seq1	1295.41	1068.3	14.73	11.09	-0.4	0.88	0.37	no	SH	SB		Sb10g028980	1	0
comp65313_c0_seq1	2180.99	2006.04	9.24	7.76	-0.25	0.57	0.56	no	SH	SB		Sb10g028950	3	2
comp70756_c0_seq1	214276	154929	675.85	446.03	-0.59	1.25	0.2	no	SH	SB		Sb10g028940	10	1
comp70756_c0_seq2	14465.8	15832.3	69	68.93	-0.00147	0.00345	0.99	no	SH	SB		Sb10g028940	11	0
comp45923_c0_seq1	34951.5	22232.6	188.09	109.21	-0.78	1.76	0.07	no	SH	SB		Sb10g028930	2	0
comp64717_c0_seq1	131.04	143.9	1.63	1.63	0.00336	-0.00561	0.99	no	SH	SB		Sb10g028920	6	0
comp56747_c1_seq1	6895.56	6829.33	23.4	21.15	-0.14	0.34	0.72	no	SH	SP		Sb10g028910	0	4
comp65812_c0_seq1	1268.79	1072.45	4.89	3.77	-0.37	0.81	0.41	no	SH	SP		Sb10g028880	0	1
comp58352_c0_seq1	18.95	7.09	0.33	0.11	-1.54	1.47	0.13	no	SH	SP		Sb10g028870	0	1
comp6939_c0_seq1	6.63	7.4	0.09	0.09	0.02	-0.02	0.98	no	SH	SP		Sb10g028870	0	2
comp82428_c0_seq1	1727.1	1338.8	6.77	4.79	-0.49	1.09	0.27	no	SH	SB		Sb10g028870	11	0
comp82428_c0_seq2	1505.99	1100.77	6.06	4.04	-0.58	1.28	0.19	no	SH	SB		Sb10g028870	11	0
comp53585_c0_seq1	31.57	24.95	0.23	0.17	-0.47	0.53	0.59	no	SH	SP		Sb10g028850	0	1
comp70290_c0_seq1	1698.94	2128.98	8.42	9.64	0.19	-0.43	0.66	no	SH	SB		Sb10g028850	5	1
comp75792_c0_seq1	6920.6	5965.91	23.41	18.42	-0.34	0.82	0.4	no	SH	SP		Sb10g028830	0	3
comp13022890_c0_seq1	2.75	0	0.28	0	-1.79769e+308	-1.79769e+308	0.09	no	SH	SB		Sb10g028810	3	0
comp8531_c0_seq1	12.26	5.66	0.61	0.25	-1.24	0.98	0.32	no	SH	SB		Sb10g028810	9	1
comp72813_c0_seq1	2890.15	3711.2	12.54	14.7	0.22	-0.53	0.59	no	SH	SP		Sb10g028760	0	1
comp72041_c0_seq1	18531.3	19421.3	52.57	50.29	-0.06	0.14	0.88	no	SH	SB		Sb10g028740	9	2
comp59778_c0_seq2	0.7	2.87	0.05	0.19	1.89	-0.89	0.37	no	SH	SB		Sb10g028730	5	0
comp68269_c0_seq2	64.13	142.96	0.21	0.44	1.02	-1.61	0.1	no	SH	SB		Sb10g028730	1	0
comp68269_c0_seq3	85.2	165.26	0.31	0.56	0.82	-1.33	0.18	no	SH	SB		Sb10g028730	1	0
comp68269_c0_seq4	55.01	110.19	0.21	0.39	0.87	-1.32	0.18	no	SH	SB		Sb10g028730	1	0
comp68269_c0_seq5	90.22	214.02	0.35	0.76	1.11	-1.87	0.06	no	SH	SP		Sb10g028730	0	1
comp68269_c0_seq8	114.43	256.92	0.48	0.98	1.03	-1.78	0.07	no	SH	SP		Sb10g028730	0	1
comp59778_c0_seq1	2.82	11.91	0.07	0.27	1.94	-1.38	0.16	no	SH	SP		Sb10g028720	2	3
comp60255_c1_seq1	9.77	2.55	0.23	0.05	-2.06	1.49	0.13	no	SH	SP		Sb10g028720	0	1
comp6076394_c0_seq1	1.37	3.08	0.07	0.16	1.02	-0.58	0.56	no	SH	SB		Sb10g028720	3	0
comp4721505_c0_seq1	4.57	2.61	0.61	0.31	-0.93	0.59	0.55	no	SH	SP		Sb10g028710	0	2
comp83114_c1_seq12	45.52	39.97	0.22	0.18	-0.31	0.43	0.66	no	SH	SP		Sb10g028710	0	1
comp83114_c1_seq15	45.56	40.07	0.27	0.21	-0.31	0.42	0.66	no	SH	SP		Sb10g028710	0	1
comp83114_c1_seq23	16.28	25.13	0.3	0.42	0.49	-0.57	0.56	no	SH	SP		Sb10g028710	0	1
comp83114_c1_seq25	22.21	16.72	2.12	1.46	-0.54	0.59	0.54	no	SH	SP		Sb10g028710	0	1
comp83114_c1_seq27	3.48	7.29	0.53	1.02	0.93	-0.72	0.47	no	SH	SP		Sb10g028710	0	1
comp83114_c2_seq1	1823.01	2068.19	4.48	4.64	0.05	-0.11	0.9	no	SH	SP		Sb10g028710	0	1
comp83114_c2_seq2	1702.85	1942.07	4.35	4.53	0.05	-0.12	0.89	no	SH	SP		Sb10g028710	0	1
comp83114_c2_seq7	56.18	21.93	4.04	1.44	-1.48	1.77	0.07	no	SH	SP		Sb10g028710	0	1
comp70985_c1_seq1	31.9	60.48	0.66	1.15	0.79	-1.06	0.28	no	SH	SB		Sb10g028700	1	0
comp77641_c0_seq1	187.8	346.6	0.93	1.57	0.75	-1.34	0.17	no	SH	SB		Sb10g028690	2	0
comp66777_c0_seq1	223.66	82.8	4.44	1.5	-1.56	2.56	0.01	no	SH	SB		Sb10g028600	13	0
comp71276_c0_seq1	55.08	70.9	0.46	0.54	0.23	-0.34	0.73	no	SH	SB		Sb10g028590	7	3
comp63612_c0_seq1	5.6	8.27	0.28	0.38	0.43	-0.34	0.73	no	SH	SP		Sb10g028580	0	3
comp49254_c0_seq2	3.14	0.43	0.26	0.03	-2.98	1.26	0.2	no	SH	SB		Sb10g028560	5	0
comp77508_c0_seq1	182.72	120.66	3.1	1.87	-0.73	1.23	0.21	no	SH	SB		Sb10g028560	7	0
comp77508_c0_seq2	192.34	156.98	3.51	2.61	-0.42	0.74	0.45	no	SH	SB		Sb10g028560	7	0
comp82187_c1_seq1	8156.48	12281.8	36.83	50.62	0.45	-1.02	0.3	no	SH	SP		Sb10g028550	0	5
comp82187_c1_seq2	3411.69	5070.02	15.82	21.47	0.43	-0.97	0.33	no	SH	SP		Sb10g028550	0	5
comp67050_c0_seq1	674.89	681.08	5.1	4.69	-0.11	0.24	0.8	no	SH	SB		Sb10g028530	13	4
comp67050_c0_seq2	105.8	274.78	1.54	3.65	1.24	-2.16	0.03	no	SH	SB		Sb10g028530	13	4
comp81356_c0_seq1	427.11	502.3	1.47	1.58	0.1	-0.2	0.84	no	SH	SB		Sb10g028510	17	8
comp73169_c0_seq1	11.53	29.5	0.18	0.42	1.22	-1.38	0.16	no	SH	SB		Sb10g028450	8	0
comp73169_c0_seq2	26.91	53.46	0.42	0.76	0.85	-1.14	0.25	no	SH	SB		Sb10g028450	8	0
comp73169_c0_seq3	0	12.98	0	0.31	1.79769e+308	1.79769e+308	0.03	no	SH	SB		Sb10g028450	1	0
comp68802_c0_seq1	1889.3	2088.91	10.15	10.25	0.01	-0.02	0.97	no	SH	SB		Sb10g028430	5	1
comp68802_c0_seq2	1046.75	1014.91	6.51	5.76	-0.17	0.37	0.7	no	SH	SB		Sb10g028430	5	1
comp82668_c0_seq1	4723.37	4487.12	8.57	7.43	-0.2	0.48	0.62	no	SH	SB		Sb10g028420	9	0
comp83288_c0_seq1	1947.58	1363.09	5.04	3.22	-0.64	1.45	0.14	no	SH	SB		Sb10g028400	6	1
comp83288_c0_seq2	959.09	455.93	6.26	2.71	-1.2	2.46	0.01	no	SH	SB		Sb10g028400	6	1
comp64686_c0_seq1	20.07	7.38	0.36	0.12	-1.57	1.47	0.14	no	SH	SB		Sb10g028390	10	0
comp10736128_c0_seq1	3.86	2.55	0.11	0.06	-0.72	0.48	0.62	no	SH	SB		Sb10g028380	5	0
comp80025_c0_seq1	866.15	1088.14	4.29	4.92	0.19	-0.42	0.67	no	SH	SB		Sb10g028350	10	0
comp57691_c0_seq1	10693	7611.32	39.5	25.66	-0.62	1.48	0.13	no	SH	SP		Sb10g028340	0	2
comp6420345_c0_seq1	5.29	1.49	0.73	0.18	-1.95	1.24	0.21	no	SH	SB		Sb10g028340	2	0
comp90850_c0_seq1	898.59	1539.47	7.75	12.13	0.64	-1.34	0.18	no	SH	SB		Sb10g028330	3	1
comp76276_c0_seq1	3478.47	4114.13	9.29	10.03	0.11	-0.25	0.79	no	SH	SP		Sb10g028320	0	2
comp74033_c0_seq1	11055.7	7557.05	36.52	22.78	-0.68	1.58	0.11	no	SH	SB		Sb10g028300	18	3
comp77463_c0_seq1	220.34	470.64	1.21	2.36	0.96	-1.79	0.07	no	SH	SP		Sb10g028290	3	4
comp77463_c0_seq2	179.97	345.19	1.34	2.34	0.8	-1.47	0.14	no	SH	SB		Sb10g028290	1	0
comp74966_c0_seq1	16.21	26.87	0.19	0.29	0.59	-0.7	0.48	no	SH	SP		Sb10g028280	0	2
comp74966_c0_seq2	9.95	19.91	0.17	0.32	0.86	-0.92	0.35	no	SH	SP		Sb10g028280	0	4
comp81254_c0_seq1	649.78	221.81	1.63	0.5	-1.68	3	0.00269	no	SH	SP		Sb10g028270	0	2
comp81254_c0_seq2	722.02	879.21	1.82	2.03	0.15	-0.3	0.76	no	SH	SP		Sb10g028270	0	2
comp81254_c0_seq3	669.76	238.04	1.73	0.56	-1.62	2.91	0.00361	no	SH	SP		Sb10g028270	0	2
comp81254_c0_seq4	742.01	895.43	1.93	2.13	0.13	-0.27	0.78	no	SH	SP		Sb10g028270	0	2
comp68322_c0_seq1	48.36	57.77	0.25	0.28	0.12	-0.16	0.86	no	SH	SB		Sb10g028260	6	0
comp68322_c0_seq2	3.12	4.22	0.03	0.04	0.29	-0.21	0.82	no	SH	SB		Sb10g028260	5	0
comp80891_c0_seq1	290.38	353.25	1.38	1.53	0.15	-0.28	0.77	no	SH	SP		Sb10g028250	0	1
comp80891_c0_seq3	31.93	51.41	0.19	0.28	0.55	-0.73	0.46	no	SH	SB		Sb10g028250	2	1
comp80891_c0_seq2	92.25	296.3	0.54	1.6	1.55	-2.59	0.00933	no	SH	SB		Sb10g028240	6	1
comp61743_c0_seq1	7.14	13.57	0.07	0.13	0.79	-0.76	0.44	no	SH	SB		Sb10g028230	3	0
comp76559_c0_seq3	79.71	133.88	0.32	0.49	0.61	-1	0.31	no	SH	SB		Sb10g028230	4	3
comp76559_c0_seq4	79.71	134.02	0.32	0.49	0.61	-1	0.31	no	SH	SB		Sb10g028230	4	3
comp193332_c0_seq1	172.54	546.35	1	2.89	1.53	-2.68	0.00736	no	SH	SB		Sb10g028210	2	0
comp64246_c0_seq2	3.1	8.7	0.08	0.2	1.35	-0.94	0.34	no	SH	SB		Sb10g028210	1	0
comp8507208_c0_seq1	1.03	1.83	0.13	0.22	0.69	-0.36	0.71	no	SH	SP		Sb10g028210	0	1
comp64246_c0_seq1	25.1	12.31	0.15	0.06	-1.15	1.21	0.22	no	SH	SB		Sb10g028170	1	0
comp74323_c0_seq1	12.19	17.5	0.49	0.64	0.39	-0.41	0.67	no	SH	SB		Sb10g028170	1	0
comp74323_c0_seq2	5.29	4.9	0.31	0.26	-0.24	0.18	0.85	no	SH	SB		Sb10g028170	1	0
comp592085_c0_seq1	85.01	12.77	1.12	0.15	-2.86	2.98	0.0028	no	SH	SP		Sb10g028160	0	1
comp20629_c0_seq1	3.13	1.05	0.09	0.02	-1.69	0.91	0.35	no	SH	SB		Sb10g028140	5	1
comp3614586_c0_seq1	1.75	9.68	0.17	0.9	2.32	-1.61	0.1	no	SH	SB		Sb10g028140	1	0
comp15313664_c0_seq1	1.75	0	0.27	0	-1.79769e+308	-1.79769e+308	0.1	no	SH	SB		Sb10g028130	7	1
comp68856_c1_seq1	107092	53025.5	1024.45	462.99	-1.14	2.59	0.00958	no	SH	SB		Sb10g028130	18	0
comp72653_c0_seq1	42.92	18.72	0.63	0.25	-1.32	1.37	0.17	no	SH	SP		Sb10g028100	0	1
comp19417_c0_seq1	3.46	0	0.59	0	-1.79769e+308	-1.79769e+308	0.05	no	SH	SP		Sb10g028090	0	1
comp83430_c1_seq3	124.94	193.82	0.71	1	0.5	-0.86	0.38	no	SH	SB		Sb10g028090	1	0
comp83430_c1_seq4	230.6	434.23	1.38	2.37	0.78	-1.47	0.13	no	SH	SB		Sb10g028090	1	0
comp83430_c1_seq5	89.69	151.01	0.56	0.87	0.61	-1.02	0.3	no	SH	SB		Sb10g028090	1	0
comp83430_c1_seq6	28.36	20.82	0.55	0.37	-0.57	0.67	0.49	no	SH	SB		Sb10g028090	1	0
comp83430_c1_seq7	5.32	2.7	0.12	0.05	-1.1	0.82	0.4	no	SH	SB		Sb10g028090	1	0
comp83430_c1_seq9	2	1.44	0.11	0.07	-0.6	0.34	0.72	no	SH	SB		Sb10g028090	1	0
comp46902_c0_seq1	5755.56	7923.24	17.33	21.77	0.32	-0.72	0.46	no	SH	SP		Sb10g028080	0	1
comp72161_c0_seq1	4327.4	5107.33	19.91	21.45	0.1	-0.25	0.79	no	SH	SP		Sb10g028050	0	2
comp81802_c1_seq1	6749.74	8337.13	26.2	29.54	0.17	-0.41	0.68	no	SH	SP		Sb10g028040	0	6
comp74389_c0_seq1	21417.8	16192.2	59.99	41.4	-0.53	1.28	0.19	no	SH	SB		Sb10g027960	8	0
comp13550236_c0_seq1	0.34	1.58	0.02	0.09	2.07	-0.72	0.47	no	SH	SB		Sb10g027940	9	2
comp49341_c0_seq1	6.31	5.45	0.24	0.19	-0.34	0.28	0.77	no	SH	SP		Sb10g027930	0	1
comp72242_c0_seq1	2086.86	2922.18	30.84	39.42	0.35	-0.81	0.41	no	SH	SP		Sb10g027930	0	8
comp71840_c1_seq1	6599.49	7047.43	34.61	33.74	-0.03	0.08	0.92	no	SH	SB		Sb10g027920	6	0
comp66455_c0_seq1	31296.5	33639.4	154.16	151.25	-0.02	0.06	0.94	no	SH	SB		Sb10g027913	1	0
comp78746_c0_seq1	1298.17	1425.35	5.44	5.46	0.00314	-0.00693	0.99	no	SH	SB		Sb10g027910	3	2
comp78746_c0_seq2	528.09	644.95	2.23	2.49	0.15	-0.31	0.74	no	SH	SB		Sb10g027910	3	2
comp72936_c0_seq1	2186.22	2252.48	8.97	8.44	-0.08	0.2	0.84	no	SH	SP		Sb10g027900	0	1
comp46281_c0_seq1	2.43	0	0.12	0	-1.79769e+308	-1.79769e+308	0.07	no	SH	SB		Sb10g027870	8	2
comp7573_c0_seq1	5.41	2.97	0.09	0.04	-0.99	0.73	0.46	no	SH	SB		Sb10g027870	2	0
comp7573_c0_seq2	2.63	0.26	0.15	0.01	-3.44	1.15	0.24	no	SH	SB		Sb10g027870	3	0
comp78950_c0_seq1	1039.49	1471.02	6.12	7.91	0.36	-0.8	0.41	no	SH	SP		Sb10g027870	0	4
comp83640_c0_seq1	29393.4	33177.8	234.57	241.68	0.04	-0.1	0.91	no	SH	SB		Sb10g027860	1	0
comp77785_c0_seq1	1617.01	2588.28	5.59	8.18	0.54	-1.22	0.21	no	SH	SB		Sb10g027820	8	2
comp74161_c0_seq1	1180.78	1122.04	3.09	2.68	-0.2	0.44	0.65	no	SH	SB		Sb10g027800	6	1
comp74161_c0_seq2	1286.67	1206.66	3.4	2.91	-0.22	0.49	0.62	no	SH	SB		Sb10g027800	6	1
comp74161_c0_seq3	1542.54	1149.84	4.08	2.77	-0.55	1.22	0.21	no	SH	SB		Sb10g027800	6	1
comp74161_c0_seq4	1648.42	1234.46	4.39	3	-0.54	1.22	0.22	no	SH	SB		Sb10g027800	6	1
comp61689_c0_seq1	311.53	568.08	2.11	3.51	0.73	-1.44	0.14	no	SH	SP		Sb10g027790	0	6
comp83331_c0_seq1	10635.9	15125.6	20.16	26.17	0.37	-0.89	0.36	no	SH	SP		Sb10g027780	0	1
comp75724_c0_seq1	9.65	14.09	0.03	0.04	0.41	-0.41	0.67	no	SH	SB		Sb10g027762	4	0
comp75724_c0_seq2	9.66	14.23	0.03	0.05	0.42	-0.42	0.66	no	SH	SB		Sb10g027762	4	0
comp75724_c0_seq3	11.05	15.56	0.04	0.05	0.36	-0.37	0.7	no	SH	SB		Sb10g027762	4	0
comp75724_c0_seq4	11.07	15.7	0.04	0.05	0.37	-0.38	0.69	no	SH	SB		Sb10g027762	4	0
comp81866_c0_seq1	104.46	149.86	0.72	0.95	0.38	-0.63	0.52	no	SH	SB		Sb10g027762	3	1
comp81866_c0_seq2	113.91	198.38	0.81	1.29	0.66	-1.13	0.25	no	SH	SB		Sb10g027762	3	1
comp81866_c0_seq3	19.53	9.79	0.22	0.1	-1.12	1.12	0.25	no	SH	SB		Sb10g027762	3	1
comp7623345_c0_seq1	1.74	3.08	0.11	0.19	0.69	-0.42	0.66	no	SH	SP		Sb10g027760	0	1
comp62562_c0_seq1	482.21	1008.15	2.77	5.3	0.93	-1.9	0.05	no	SH	SB		Sb10g027750	2	0
comp68803_c0_seq1	1778.31	1880.85	9.03	8.72	-0.05	0.11	0.9	no	SH	SB		Sb10g027750	9	0
comp67760_c0_seq1	18.15	13.36	1.82	1.22	-0.57	0.6	0.54	no	SH	SP		Sb10g027740	0	1
comp83392_c1_seq7	312.92	472.51	1.58	2.17	0.46	-0.88	0.37	no	SH	SP		Sb10g027740	0	3
comp8016185_c0_seq1	2.79	0.87	0.39	0.11	-1.81	0.94	0.34	no	SH	SB		Sb10g027720	3	0
comp30503_c0_seq1	117.76	23.74	3.73	0.68	-2.44	2.82	0.00477	no	SH	SP		Sb10g027710	0	2
comp53920_c0_seq1	6.32	5.79	0.07	0.06	-0.25	0.21	0.82	no	SH	SP		Sb10g027695	0	2
comp79571_c0_seq1	105.02	87.06	0.98	0.74	-0.4	0.63	0.52	no	SH	SP		Sb10g027695	0	2
comp82953_c0_seq1	217.51	393.46	0.63	1.04	0.72	-1.34	0.17	no	SH	SP		Sb10g027695	0	5
comp63958_c0_seq1	2289.93	5189.59	5.78	11.95	1.04	-2.37	0.01	no	SH	SB		Sb10g027690	11	3
comp57588_c0_seq1	18.55	39.63	0.23	0.45	0.96	-1.2	0.22	no	SH	SP		Sb10g027680	0	2
comp67856_c0_seq1	19417.9	18925.3	148.59	132.19	-0.16	0.38	0.7	no	SH	SB		Sb10g027670	25	0
comp67851_c0_seq1	2301.99	2173.54	18.88	16.27	-0.21	0.48	0.62	no	SH	SB		Sb10g027590	4	0
comp80715_c0_seq1	5459.43	5968.17	14.52	14.49	-0.00316	0.0074	0.99	no	SH	SP		Sb10g027540	0	1
comp80715_c0_seq2	6499.71	6025.88	38.75	32.79	-0.24	0.55	0.58	no	SH	SP		Sb10g027540	0	1
comp59158_c0_seq1	21.59	12.01	0.15	0.08	-0.97	1.04	0.29	no	SH	SB		Sb10g027530	1	0
comp66460_c0_seq1	38984.8	40823.9	160.83	153.73	-0.06	0.15	0.88	no	SH	SB		Sb10g027520	3	0
comp15318880_c0_seq1	1.75	0.52	0.26	0.07	-1.86	0.81	0.41	no	SH	SP		Sb10g027510	0	1
comp64194_c0_seq1	4441.77	4044.74	18.55	15.42	-0.26	0.61	0.54	no	SH	SB		Sb10g027510	9	1
comp82948_c0_seq1	27.32	48.37	0.09	0.14	0.69	-0.91	0.35	no	SH	SB		Sb10g027503	2	0
comp82948_c0_seq10	2.7	3.82	0.04	0.06	0.36	-0.26	0.79	no	SH	SB		Sb10g027503	2	0
comp82948_c0_seq2	28.66	45.82	0.09	0.14	0.54	-0.72	0.46	no	SH	SB		Sb10g027503	2	0
comp82948_c0_seq3	27.85	48.51	0.09	0.15	0.66	-0.88	0.37	no	SH	SB		Sb10g027503	2	0
comp82948_c0_seq4	29.2	45.95	0.09	0.14	0.52	-0.69	0.48	no	SH	SB		Sb10g027503	2	0
comp82948_c0_seq5	27.61	47.32	0.1	0.15	0.64	-0.85	0.39	no	SH	SB		Sb10g027503	2	0
comp82948_c0_seq6	30.02	45.03	0.11	0.15	0.45	-0.6	0.54	no	SH	SB		Sb10g027503	2	0
comp82948_c0_seq7	28.14	47.46	0.1	0.16	0.62	-0.82	0.4	no	SH	SB		Sb10g027503	2	0
comp82948_c0_seq8	30.55	45.17	0.11	0.15	0.43	-0.57	0.56	no	SH	SB		Sb10g027503	2	0
comp82948_c0_seq9	4.1	6.38	0.06	0.09	0.5	-0.4	0.68	no	SH	SB		Sb10g027503	2	0
comp79960_c0_seq1	2700.53	2747.85	10.35	9.61	-0.1	0.24	0.8	no	SH	SP		Sb10g027500	0	3
comp62394_c1_seq1	13.91	10.65	0.16	0.11	-0.51	0.5	0.61	no	SH	SP		Sb10g027485	0	2
comp76659_c0_seq1	899.66	1300.18	3.54	4.68	0.39	-0.85	0.39	no	SH	SP		Sb10g027485	0	3
comp80162_c2_seq1	94582.4	75379.1	563.28	409.75	-0.45	1.02	0.3	no	SH	SP		Sb10g027470	2	3
comp80162_c2_seq2	49417	50760.5	306.05	286.94	-0.09	0.21	0.83	no	SH	SP		Sb10g027470	2	3
comp82904_c0_seq1	451.71	640.29	1.26	1.63	0.37	-0.73	0.45	no	SH	SB		Sb10g027440	1	0
comp82904_c0_seq2	706.42	789.01	2.78	2.83	0.02	-0.05	0.95	no	SH	SB		Sb10g027440	9	1
comp64685_c0_seq1	15.27	12.11	0.42	0.3	-0.46	0.47	0.63	no	SH	SB		Sb10g027430	9	0
comp71741_c0_seq3	46.12	32.41	1.8	1.15	-0.64	0.82	0.4	no	SH	SP		Sb10g027430	0	3
comp73998_c0_seq1	170.67	208.16	0.6	0.67	0.15	-0.27	0.78	no	SH	SB		Sb10g027420	6	1
comp73998_c0_seq2	114.55	117.93	0.41	0.39	-0.08	0.14	0.88	no	SH	SB		Sb10g027420	6	1
comp73998_c0_seq3	152.24	139.98	0.57	0.48	-0.25	0.42	0.66	no	SH	SB		Sb10g027420	6	1
comp73998_c0_seq4	169.03	208.61	0.64	0.72	0.17	-0.3	0.76	no	SH	SB		Sb10g027420	6	2
comp73998_c0_seq5	112.91	118.38	0.44	0.42	-0.06	0.1	0.91	no	SH	SB		Sb10g027420	6	2
comp73998_c0_seq6	150.59	140.43	0.61	0.52	-0.23	0.39	0.69	no	SH	SB		Sb10g027420	6	2
comp1834305_c0_seq1	11.48	9.27	0.32	0.24	-0.44	0.42	0.67	no	SH	SP		Sb10g027410	0	4
comp586_c1_seq1	3.13	4.1	0.14	0.17	0.25	-0.18	0.85	no	SH	SP		Sb10g027335	0	1
comp80255_c0_seq3	0.68	11.26	0.02	0.31	3.89	-2.02	0.04	no	SH	SB		Sb10g027335	4	2
comp78415_c0_seq1	17738.7	10525.1	56.42	30.56	-0.88	2.04	0.04	no	SH	SB		Sb10g027330	11	1
comp78415_c0_seq2	17816.2	11769.4	57.03	34.38	-0.72	1.69	0.09	no	SH	SB		Sb10g027330	11	1
comp78415_c0_seq3	29702	21519.6	184.56	122.05	-0.59	1.38	0.16	no	SH	SB		Sb10g027330	11	1
comp81614_c0_seq1	2843.64	3199.33	8.39	8.61	0.03	-0.08	0.93	no	SH	SB		Sb10g027320	5	2
comp69679_c0_seq1	658.19	860.24	3.59	4.28	0.25	-0.53	0.59	no	SH	SB		Sb10g027310	4	1
comp46322_c0_seq1	817.4	566.08	15.48	9.78	-0.66	1.34	0.17	no	SH	SP		Sb10g027300	1	2
comp72247_c0_seq1	1957.07	844	15.55	6.12	-1.34	2.93	0.0033	no	SH	SB		Sb10g027300	2	1
comp82514_c0_seq1	226.22	130.46	0.57	0.3	-0.92	1.6	0.1	no	SH	SB		Sb10g027275	3	2
comp82514_c0_seq2	172.58	116.24	0.49	0.3	-0.7	1.18	0.23	no	SH	SB		Sb10g027275	3	2
comp82514_c0_seq3	46.36	47.46	0.73	0.68	-0.09	0.12	0.89	no	SH	SB		Sb10g027275	1	0
comp5085754_c0_seq1	14.33	8.09	0.14	0.07	-0.95	0.89	0.37	no	SH	SB		Sb10g027270	3	0
comp64320_c0_seq1	5111.14	3470.33	36.74	22.77	-0.69	1.62	0.1	no	SH	SB		Sb10g027270	9	0
comp81833_c0_seq2	1628.98	871.35	13.83	6.75	-1.03	2.27	0.02	no	SH	SB		Sb10g027240	2	0
comp10342065_c0_seq1	4.19	0	0.34	0	-1.79769e+308	-1.79769e+308	0.04	no	SH	SB		Sb10g027220	2	1
comp49105_c0_seq1	23.34	9.14	0.46	0.16	-1.48	1.33	0.18	no	SH	SB		Sb10g027220	9	0
comp83420_c2_seq1	87.27	91.62	0.23	0.22	-0.06	0.09	0.92	no	SH	SB		Sb10g027220	5	2
comp83420_c2_seq2	65.31	70.91	0.18	0.18	-0.01	0.01	0.98	no	SH	SB		Sb10g027220	5	2
comp83420_c2_seq3	67.88	82.02	0.2	0.22	0.14	-0.21	0.83	no	SH	SB		Sb10g027220	5	2
comp83420_c2_seq4	52.56	63.48	0.16	0.18	0.14	-0.2	0.83	no	SH	SB		Sb10g027220	5	2
comp83420_c2_seq5	247.82	451.45	0.95	1.57	0.73	-1.38	0.16	no	SH	SB		Sb10g027220	5	2
comp83420_c2_seq6	27.94	29.43	0.12	0.12	-0.05	0.07	0.94	no	SH	SB		Sb10g027220	5	2
comp1602271_c0_seq1	17.81	10.27	0.73	0.38	-0.92	0.94	0.34	no	SH	SB		Sb10g027210	2	1
comp61567_c0_seq1	49.73	42.07	0.7	0.54	-0.37	0.5	0.61	no	SH	SB		Sb10g027200	5	0
comp76266_c0_seq1	8868.17	6531.67	35.38	23.78	-0.57	1.33	0.18	no	SH	SP		Sb10g027200	0	2
comp43470_c0_seq1	84.06	115.56	1.99	2.5	0.32	-0.5	0.61	no	SH	SB		Sb10g027190	11	3
comp76280_c0_seq1	4278.34	3239.87	11.64	8.04	-0.53	1.25	0.21	no	SH	SP		Sb10g027180	4	5
comp5880798_c0_seq1	0.7	4.35	0.09	0.54	2.49	-1.19	0.23	no	SH	SP		Sb10g027170	0	1
comp73168_c0_seq1	1190.06	2580.38	6.69	13.24	0.98	-2.19	0.02	no	SH	SP		Sb10g027170	1	2
comp79730_c0_seq1	679.6	711.99	3.59	3.43	-0.06	0.13	0.89	no	SH	SB		Sb10g027165	2	1
comp75117_c0_seq1	770.87	1108.36	3.15	4.13	0.39	-0.83	0.4	no	SH	SP		Sb10g027130	0	1
comp61576_c0_seq1	67.44	36.05	3.31	1.61	-1.03	1.38	0.16	no	SH	SB		Sb10g027110	3	1
comp46977_c0_seq1	3158.08	1923.25	26.81	14.9	-0.84	1.94	0.05	no	SH	SB		Sb10g027090	6	0
comp70253_c0_seq1	6625.94	6487.11	23.97	21.42	-0.16	0.37	0.7	no	SH	SB		Sb10g027040	3	2
comp9086874_c0_seq1	2.79	1.74	0.21	0.12	-0.81	0.47	0.63	no	SH	SP		Sb10g027040	0	1
comp39542_c0_seq1	7667.37	3788.06	68.75	31	-1.14	2.6	0.00912	no	SH	SP		Sb10g027030	1	2
comp39542_c0_seq2	5242.1	3182.63	52.57	29.13	-0.85	1.95	0.05	no	SH	SP		Sb10g027030	1	2
comp73118_c0_seq1	50.24	14.57	0.22	0.05	-1.91	1.88	0.06	no	SH	SB		Sb10g027030	3	0
comp73118_c0_seq2	35.32	14.57	0.18	0.07	-1.4	1.34	0.17	no	SH	SB		Sb10g027030	3	0
comp73118_c0_seq3	29.62	19.49	0.32	0.19	-0.73	0.72	0.46	no	SH	SB		Sb10g027030	3	0
comp46692_c0_seq1	995.83	590.4	8.5	4.6	-0.88	1.82	0.06	no	SH	SP		Sb10g027010	1	2
comp45952_c0_seq1	11110.1	12396.9	64.92	66.11	0.02	-0.06	0.95	no	SH	SB		Sb10g027000	13	1
comp8728_c0_seq1	2.81	0	0.44	0	-1.79769e+308	-1.79769e+308	0.06	no	SH	SB		Sb10g027000	7	1
comp81381_c0_seq1	11754.6	15416.1	30.75	36.81	0.25	-0.61	0.53	no	SH	SP		Sb10g026990	0	1
comp81381_c0_seq2	3061.07	4004.14	10.31	12.32	0.25	-0.59	0.55	no	SH	SP		Sb10g026990	0	1
comp47993_c0_seq1	5.25	0	0.24	0	-1.79769e+308	-1.79769e+308	0.03	no	SH	SB		Sb10g026920	1	0
comp47993_c0_seq2	2.08	0.52	0.13	0.03	-2.1	0.94	0.34	no	SH	SB		Sb10g026920	1	0
comp75708_c0_seq1	4835.83	4863.39	9.32	8.55	-0.12	0.29	0.77	no	SH	SB		Sb10g026910	6	4
comp73065_c1_seq1	358.71	942.79	6.44	15.46	1.26	-2.55	0.01	no	SH	SB		Sb10g026900	1	0
comp73065_c2_seq1	59.49	107.49	0.68	1.12	0.72	-1.09	0.27	no	SH	SB		Sb10g026900	3	1
comp73065_c3_seq1	4.51	2.46	0.1	0.05	-1	0.72	0.47	no	SH	SB		Sb10g026900	1	0
comp46445_c0_seq1	2052.4	2040.26	30.17	27.38	-0.14	0.31	0.75	no	SH	SB		Sb10g026860	4	0
comp73762_c0_seq4	17.34	56.54	0.15	0.46	1.57	-1.86	0.06	no	SH	SB		Sb10g026860	16	2
comp83033_c0_seq1	882.72	769.53	5.7	4.54	-0.32	0.68	0.49	no	SH	SP		Sb10g026840	0	2
comp83033_c0_seq2	1237.04	1040.68	8.26	6.34	-0.38	0.81	0.41	no	SH	SP		Sb10g026840	0	2
comp83033_c0_seq3	817.36	742	7.21	5.97	-0.27	0.56	0.57	no	SH	SP		Sb10g026840	0	2
comp83033_c0_seq4	1171.68	1013.15	10.81	8.53	-0.34	0.73	0.46	no	SH	SP		Sb10g026840	0	2
comp75728_c0_seq1	4386.41	4668.16	14.58	14.16	-0.04	0.09	0.92	no	SH	SB		Sb10g026830	3	2
comp83433_c0_seq1	26.43	24.07	0.09	0.07	-0.26	0.32	0.74	no	SH	SP		Sb10g026800	1	5
comp83433_c0_seq2	27.97	33.42	0.09	0.1	0.12	-0.15	0.87	no	SH	SP		Sb10g026800	1	5
comp83433_c0_seq3	26.17	24.35	0.09	0.07	-0.23	0.28	0.77	no	SH	SP		Sb10g026800	1	5
comp83433_c0_seq4	24.43	40.69	0.08	0.12	0.6	-0.77	0.43	no	SH	SP		Sb10g026800	1	5
comp83433_c0_seq5	25.97	50.04	0.09	0.16	0.81	-1.08	0.27	no	SH	SP		Sb10g026800	1	5
comp83433_c0_seq6	24.18	40.96	0.08	0.13	0.62	-0.81	0.41	no	SH	SP		Sb10g026800	1	5
comp83433_c0_seq7	26.88	31.19	0.09	0.1	0.08	-0.1	0.91	no	SH	SP		Sb10g026800	1	5
comp83433_c0_seq8	24.88	47.8	0.09	0.16	0.81	-1.06	0.28	no	SH	SP		Sb10g026800	1	5
comp74060_c1_seq1	321.28	493.47	1.24	1.74	0.48	-0.94	0.34	no	SH	SB		Sb10g026797	1	0
comp74060_c1_seq2	388.78	668.15	1.66	2.6	0.64	-1.29	0.19	no	SH	SB		Sb10g026797	1	0
comp72365_c0_seq1	2.41	38.57	0.06	0.89	3.86	-3.04	0.00234	no	SH	SB		Sb10g026795	1	0
comp72365_c0_seq3	1.69	8.88	0.11	0.53	2.25	-1.6	0.1	no	SH	SB		Sb10g026795	1	0
comp72365_c0_seq4	0.64	6.23	0.04	0.37	3.14	-1.55	0.11	no	SH	SB		Sb10g026795	1	0
comp72365_c0_seq5	0.98	5.49	0.09	0.45	2.34	-1.35	0.17	no	SH	SB		Sb10g026795	1	0
comp60055_c0_seq1	10992.2	11422.2	63.83	60.54	-0.07	0.18	0.85	no	SH	SP		Sb10g026770	0	3
comp82081_c0_seq1	3441.47	2922.98	14	10.85	-0.36	0.84	0.39	no	SH	SB		Sb10g026740	26	5
comp82081_c0_seq2	1331.64	1527.04	6.98	7.31	0.06	-0.14	0.88	no	SH	SB		Sb10g026740	26	5
comp82995_c0_seq1	2096.44	963.99	33.37	14	-1.25	2.6	0.00925	no	SH	SP		Sb10g026710	0	1
comp65150_c0_seq1	6876.68	5641.05	51.63	38.66	-0.41	0.97	0.32	no	SH	SB		Sb10g026700	3	0
comp51496_c0_seq1	5.89	4.84	0.11	0.08	-0.41	0.32	0.74	no	SH	SB		Sb10g026690	2	0
comp51496_c0_seq2	2.41	2.53	0.05	0.04	-0.06	0.03	0.96	no	SH	SB		Sb10g026690	2	0
comp68005_c0_seq1	4069.79	4399.99	20.55	20.28	-0.01	0.04	0.96	no	SH	SP		Sb10g026680	0	1
comp78575_c2_seq10	1162.82	1953.09	12.35	18.93	0.61	-1.35	0.17	no	SH	SB		Sb10g026670	3	1
comp71384_c0_seq1	53.57	51.81	1.06	0.93	-0.17	0.25	0.79	no	SH	SB		Sb10g026650	6	0
comp71384_c0_seq2	30.46	31.57	0.75	0.71	-0.08	0.1	0.91	no	SH	SB		Sb10g026650	6	0
comp45903_c0_seq1	32383.9	21373	262.95	158.4	-0.73	1.71	0.08	no	SH	SB		Sb10g026630	9	0
comp12196_c0_seq1	4.93	3.08	0.16	0.09	-0.8	0.55	0.57	no	SH	SB		Sb10g026620	12	2
comp15320877_c0_seq1	3.17	0.87	0.21	0.05	-1.99	1.02	0.3	no	SH	SP		Sb10g026620	0	2
comp78145_c0_seq1	1642.55	1785.51	22.54	22.37	-0.01	0.02	0.98	no	SH	SP		Sb10g026620	0	1
comp10184890_c0_seq1	3.5	0	0.27	0	-1.79769e+308	-1.79769e+308	0.04	no	SH	SP		Sb10g026600	0	2
comp30191_c0_seq1	1.75	0	0.2	0	-1.79769e+308	-1.79769e+308	0.1	no	SH	SB		Sb10g026600	1	0
comp61980_c0_seq1	7.77	2.61	0.37	0.11	-1.7	1.09	0.27	no	SH	SP		Sb10g026600	0	1
comp81513_c0_seq1	563.17	438.98	4.25	3.02	-0.49	0.95	0.33	no	SH	SP		Sb10g026600	0	3
comp81513_c0_seq2	320.24	150.79	2.5	1.07	-1.21	2.15	0.03	no	SH	SP		Sb10g026600	0	3
comp58399_c0_seq1	1610.91	1682.19	7.91	7.54	-0.06	0.15	0.88	no	SH	SB		Sb10g026590	12	4
comp69468_c0_seq1	2205.58	1612.16	21.06	14.05	-0.58	1.32	0.18	no	SH	SB		Sb10g026580	8	0
comp82928_c4_seq5	3692.78	4092.97	18.87	19.09	0.01	-0.03	0.96	no	SH	SB		Sb10g026570	4	3
comp82928_c4_seq1	31390.3	29678.7	63.09	54.45	-0.21	0.49	0.62	no	SH	SB		Sb10g026560	4	0
comp52087_c0_seq1	8.77	0.43	0.2	0.00914	-4.46	1.94	0.05	no	SH	SP		Sb10g026530	0	1
comp62371_c0_seq1	248.15	192.91	2.85	2.02	-0.49	0.86	0.38	no	SH	SB		Sb10g026520	12	0
comp82823_c0_seq1	89.62	114.69	0.38	0.45	0.22	-0.35	0.71	no	SH	SP		Sb10g026510	0	1
comp82823_c0_seq2	121.87	137.22	0.53	0.55	0.03	-0.06	0.94	no	SH	SP		Sb10g026510	0	2
comp72605_c0_seq1	812.7	1059.43	3.25	3.87	0.25	-0.53	0.59	no	SH	SP		Sb10g026500	0	3
comp78801_c0_seq1	5492.37	6402.78	17.03	18.12	0.08	-0.21	0.83	no	SH	SP		Sb10g026490	0	2
comp21306_c0_seq1	21.41	1.05	0.27	0.01	-4.46	2.57	0.00992	no	SH	SB		Sb10g026470	3	1
comp82714_c1_seq1	214.62	106.19	1.59	0.72	-1.14	1.86	0.06	no	SH	SB		Sb10g026440	14	3
comp82714_c1_seq2	4.39	1.74	0.2	0.07	-1.46	0.86	0.38	no	SH	SB		Sb10g026440	3	2
comp68059_c0_seq1	1453.34	4143.25	5.14	13.37	1.37	-3.11	0.00183	no	SH	SB		Sb10g026420	4	1
comp54294_c0_seq1	21.31	21.67	0.25	0.23	-0.1	0.12	0.89	no	SH	SB		Sb10g026410	5	0
comp79217_c0_seq1	156.84	186.46	0.99	1.08	0.11	-0.2	0.83	no	SH	SP		Sb10g026410	0	1
comp75978_c0_seq1	753.27	435.32	6.89	3.63	-0.92	1.75	0.07	no	SH	SB		Sb10g026400	20	0
comp74672_c0_seq1	136.89	296.59	1.81	3.59	0.98	-1.76	0.07	no	SH	SB		Sb10g026390	9	0
comp83067_c0_seq1	89.07	83.13	0.26	0.22	-0.23	0.35	0.71	no	SH	SB		Sb10g026366	4	1
comp83067_c0_seq2	94.23	77.49	0.29	0.22	-0.41	0.64	0.52	no	SH	SB		Sb10g026366	4	1
comp83067_c0_seq3	67.24	64.5	0.25	0.22	-0.19	0.27	0.78	no	SH	SB		Sb10g026366	4	1
comp83067_c0_seq4	72.4	58.86	0.29	0.22	-0.43	0.62	0.53	no	SH	SB		Sb10g026366	4	1
comp26549_c0_seq1	0.7	3.67	0.07	0.35	2.24	-1.11	0.26	no	SH	SB		Sb10g026360	1	0
comp53352_c0_seq1	19.28	9.65	0.7	0.32	-1.12	1.14	0.25	no	SH	SP		Sb10g026360	0	1
comp64016_c0_seq1	306.58	669.66	1.72	3.43	0.99	-1.91	0.05	no	SH	SB		Sb10g026340	1	0
comp64016_c0_seq2	34.51	76.77	0.35	0.72	1.02	-1.42	0.15	no	SH	SB		Sb10g026340	1	0
comp71265_c0_seq1	19.25	25.61	0.56	0.68	0.27	-0.32	0.74	no	SH	SB		Sb10g026310	4	0
comp71265_c0_seq2	17.6	19.14	0.59	0.59	-0.01	0.01	0.99	no	SH	SB		Sb10g026310	4	0
comp71265_c0_seq3	2.71	11.39	0.1	0.41	1.93	-1.41	0.15	no	SH	SB		Sb10g026310	4	0
comp83219_c1_seq1	156.44	195.75	0.89	1.01	0.19	-0.31	0.75	no	SH	SP		Sb10g026300	0	1
comp75166_c0_seq2	26.69	40.29	0.41	0.56	0.46	-0.59	0.55	no	SH	SP		Sb10g026270	0	1
comp74273_c0_seq1	56763.8	35305.4	212.52	120.65	-0.81	1.89	0.05	no	SH	SP		Sb10g026260	1	5
comp71736_c0_seq1	8049.09	5847.03	77.66	51.49	-0.59	1.33	0.18	no	SH	SP		Sb10g026250	0	4
comp78053_c0_seq1	33.56	67.83	0.09	0.17	0.88	-1.25	0.2	no	SH	SP		Sb10g026250	0	1
comp78053_c0_seq10	25.34	56.64	0.08	0.16	1.02	-1.39	0.16	no	SH	SP		Sb10g026250	0	1
comp78053_c0_seq12	12.97	18.05	0.04	0.05	0.34	-0.37	0.7	no	SH	SP		Sb10g026250	0	1
comp78053_c0_seq14	30.95	64.77	0.11	0.22	0.93	-1.3	0.19	no	SH	SP		Sb10g026250	0	1
comp78053_c0_seq15	30.15	63.37	0.11	0.22	0.93	-1.31	0.18	no	SH	SP		Sb10g026250	0	1
comp78053_c0_seq16	29.52	62.13	0.11	0.22	0.94	-1.3	0.19	no	SH	SP		Sb10g026250	0	1
comp78053_c0_seq17	25.3	57.41	0.1	0.21	1.05	-1.42	0.15	no	SH	SP		Sb10g026250	0	1
comp78053_c0_seq18	28.64	61.25	0.12	0.23	0.96	-1.33	0.18	no	SH	SP		Sb10g026250	0	1
comp78053_c0_seq19	16.9	23.86	0.07	0.09	0.36	-0.42	0.67	no	SH	SP		Sb10g026250	0	1
comp78053_c0_seq2	32.52	66.24	0.09	0.17	0.89	-1.26	0.2	no	SH	SP		Sb10g026250	0	1
comp78053_c0_seq20	23.91	55.21	0.1	0.21	1.07	-1.44	0.14	no	SH	SP		Sb10g026250	0	1
comp78053_c0_seq21	23.9	54.62	0.1	0.21	1.06	-1.41	0.15	no	SH	SP		Sb10g026250	0	1
comp78053_c0_seq22	16.01	22.51	0.07	0.09	0.35	-0.41	0.67	no	SH	SP		Sb10g026250	0	1
comp78053_c0_seq23	22.67	52.91	0.1	0.22	1.09	-1.44	0.14	no	SH	SP		Sb10g026250	0	1
comp78053_c0_seq24	10.29	14.83	0.05	0.06	0.39	-0.4	0.68	no	SH	SP		Sb10g026250	0	1
comp78053_c0_seq3	32.29	65.28	0.09	0.17	0.88	-1.24	0.21	no	SH	SP		Sb10g026250	0	1
comp78053_c0_seq4	27.55	59.66	0.08	0.16	0.98	-1.35	0.17	no	SH	SP		Sb10g026250	0	1
comp78053_c0_seq5	31.48	64.35	0.09	0.17	0.89	-1.26	0.2	no	SH	SP		Sb10g026250	0	1
comp78053_c0_seq6	19.57	27.05	0.05	0.07	0.33	-0.4	0.68	no	SH	SP		Sb10g026250	0	1
comp78053_c0_seq7	26.69	58.62	0.08	0.16	1	-1.37	0.17	no	SH	SP		Sb10g026250	0	1
comp78053_c0_seq8	26.42	57.65	0.08	0.16	0.99	-1.35	0.17	no	SH	SP		Sb10g026250	0	1
comp78053_c0_seq9	18.67	25.89	0.05	0.07	0.34	-0.4	0.68	no	SH	SP		Sb10g026250	0	1
comp70649_c0_seq1	15.76	31.64	0.25	0.46	0.87	-1.02	0.3	no	SH	SB		Sb10g026240	7	2
comp80096_c0_seq1	1123.07	1401.4	3.21	3.65	0.18	-0.41	0.68	no	SH	SB		Sb10g026230	3	0
comp69382_c1_seq1	61.71	66.99	0.89	0.88	-0.01	0.01	0.98	no	SH	SB		Sb10g026200	10	1
comp69382_c1_seq2	60.62	55.58	0.91	0.76	-0.25	0.35	0.72	no	SH	SB		Sb10g026200	10	1
comp82905_c0_seq1	623.39	896.48	1.65	2.17	0.39	-0.82	0.41	no	SH	SB		Sb10g026190	2	0
comp82905_c0_seq2	645.35	925.29	1.77	2.32	0.38	-0.81	0.41	no	SH	SB		Sb10g026190	2	0
comp82905_c0_seq3	342.96	405.11	1.33	1.44	0.1	-0.21	0.83	no	SH	SB		Sb10g026190	2	0
comp82905_c0_seq4	334.12	358.38	1.36	1.33	-0.03	0.05	0.95	no	SH	SB		Sb10g026190	2	0
comp82905_c0_seq5	364.93	433.92	1.5	1.63	0.11	-0.23	0.81	no	SH	SB		Sb10g026190	2	0
comp82905_c0_seq6	356.08	387.19	1.54	1.53	-0.01	0.02	0.98	no	SH	SB		Sb10g026190	2	0
comp82905_c0_seq7	161.62	113.11	0.7	0.45	-0.64	1.07	0.28	no	SH	SB		Sb10g026190	2	0
comp82905_c0_seq8	182.53	141.05	0.84	0.59	-0.5	0.86	0.38	no	SH	SB		Sb10g026190	2	0
comp82905_c0_seq9	108.45	104.18	0.88	0.78	-0.18	0.3	0.75	no	SH	SB		Sb10g026190	1	0
comp82022_c0_seq1	74.09	110.99	0.24	0.32	0.45	-0.7	0.48	no	SH	SP		Sb10g026170	0	1
comp82022_c0_seq2	71.49	109	0.23	0.32	0.47	-0.73	0.46	no	SH	SP		Sb10g026170	0	1
comp82022_c0_seq3	71.06	109.74	0.23	0.32	0.49	-0.76	0.44	no	SH	SP		Sb10g026170	0	1
comp82022_c0_seq4	68.46	107.76	0.22	0.32	0.52	-0.8	0.42	no	SH	SP		Sb10g026170	0	1
comp82022_c0_seq5	52.6	71.87	0.18	0.22	0.31	-0.46	0.63	no	SH	SP		Sb10g026170	0	1
comp82022_c0_seq6	50.01	69.88	0.17	0.22	0.35	-0.51	0.6	no	SH	SP		Sb10g026170	0	1
comp82022_c0_seq7	49.57	70.63	0.17	0.22	0.37	-0.55	0.58	no	SH	SP		Sb10g026170	0	1
comp82022_c0_seq8	46.98	68.64	0.16	0.22	0.41	-0.6	0.54	no	SH	SP		Sb10g026170	0	1
comp83295_c3_seq1	544.87	897.49	3.52	5.3	0.58	-1.22	0.22	no	SH	SB		Sb10g026130	3	0
comp83295_c3_seq2	402.3	273.23	2.93	1.81	-0.68	1.3	0.19	no	SH	SB		Sb10g026130	3	0
comp65218_c0_seq1	746.59	697.29	13.99	11.93	-0.23	0.47	0.63	no	SH	SP		Sb10g026120	0	2
comp65218_c0_seq2	31.8	31.97	0.66	0.6	-0.12	0.15	0.87	no	SH	SP		Sb10g026120	0	2
comp77796_c0_seq1	98.88	119.64	2	2.21	0.14	-0.23	0.81	no	SH	SB		Sb10g026110	1	0
comp70060_c0_seq1	3.5	6.49	0.07	0.12	0.75	-0.6	0.54	no	SH	SP		Sb10g026020	0	4
comp70060_c0_seq2	4.91	6.15	0.11	0.13	0.19	-0.15	0.87	no	SH	SP		Sb10g026020	0	3
comp77310_c0_seq1	139.3	312.19	0.66	1.36	1.03	-1.83	0.06	no	SH	SB		Sb10g026020	13	2
comp9030827_c0_seq1	3.86	0	0.21	0	-1.79769e+308	-1.79769e+308	0.04	no	SH	SB		Sb10g026010	4	0
comp64129_c0_seq1	9692.54	8964.65	40.37	34.08	-0.24	0.57	0.56	no	SH	SB		Sb10g025990	5	1
comp1962558_c0_seq1	24.74	0.52	0.66	0.01	-5.67	2.76	0.00561	no	SH	SP		Sb10g025940	2	3
comp14467_c0_seq1	3.84	3.17	0.2	0.15	-0.4	0.26	0.78	no	SH	SB		Sb10g025935	5	0
comp77469_c0_seq1	7903.99	6607.83	85.57	65.3	-0.39	0.92	0.35	no	SH	SB		Sb10g025930	3	0
comp15253_c0_seq1	3.12	0	0.29	0	-1.79769e+308	-1.79769e+308	0.06	no	SH	SB		Sb10g025920	10	0
comp51596_c0_seq1	3.17	9.49	0.13	0.38	1.45	-1.11	0.26	no	SH	SB		Sb10g025920	2	0
comp75444_c0_seq2	1.39	0.52	0.19	0.06	-1.53	0.65	0.51	no	SH	SB		Sb10g025920	5	0
comp7604905_c0_seq1	7.7	0	0.18	0	-1.79769e+308	-1.79769e+308	0.02	no	SH	SP		Sb10g025920	1	3
comp64935_c0_seq1	2727.71	2397.93	12.94	10.38	-0.31	0.71	0.47	no	SH	SB		Sb10g025890	8	0
comp313657_c0_seq1	111.48	122.43	1.01	1.01	0.00351	-0.00564	0.99	no	SH	SP		Sb10g025885	0	2
comp988_c0_seq1	9.76	0	0.21	0	-1.79769e+308	-1.79769e+308	0.01	no	SH	SP		Sb10g025870	0	2
comp74775_c0_seq8	1447.48	502.02	52.32	16.56	-1.65	3.43	0.000601	no	SH	SB		Sb10g025860	1	0
comp57973_c0_seq1	2.41	7.49	0.1	0.29	1.5	-1.02	0.3	no	SH	SB		Sb10g025850	8	0
comp57973_c0_seq2	1.03	6.24	0.04	0.25	2.46	-1.44	0.14	no	SH	SB		Sb10g025850	8	0
comp60994_c0_seq1	22.26	17.75	0.58	0.42	-0.45	0.51	0.6	no	SH	SB		Sb10g025830	1	0
comp6877_c0_seq1	13.33	4.01	0.24	0.06	-1.86	1.46	0.14	no	SH	SP		Sb10g025790	0	1
comp82098_c0_seq1	157.44	164.37	0.86	0.82	-0.06	0.11	0.9	no	SH	SP		Sb10g025790	0	1
comp82098_c0_seq11	26	25.82	0.47	0.43	-0.14	0.17	0.86	no	SH	SP		Sb10g025790	0	2
comp82098_c0_seq2	140.83	160.2	0.77	0.8	0.05	-0.09	0.92	no	SH	SP		Sb10g025790	0	1
comp82098_c0_seq3	168.16	184.66	0.94	0.94	0.00334	-0.00583	0.99	no	SH	SP		Sb10g025790	0	1
comp82098_c0_seq4	151.59	160.01	0.98	0.95	-0.05	0.09	0.92	no	SH	SP		Sb10g025790	0	1
comp82098_c0_seq5	134.99	155.85	0.89	0.93	0.07	-0.12	0.89	no	SH	SP		Sb10g025790	0	1
comp82098_c0_seq6	162.31	180.3	1.09	1.1	0.01	-0.03	0.97	no	SH	SP		Sb10g025790	0	1
comp82098_c0_seq7	31.84	30.17	0.37	0.32	-0.2	0.26	0.79	no	SH	SP		Sb10g025790	0	2
comp12325770_c0_seq1	2.75	0	0.47	0	-1.79769e+308	-1.79769e+308	0.09	no	SH	SB		Sb10g025780	3	0
comp70838_c0_seq1	22.45	14.51	0.19	0.11	-0.76	0.82	0.4	no	SH	SB		Sb10g025760	1	0
comp65420_c0_seq2	12.67	54.94	0.16	0.66	1.98	-2.33	0.01	no	SH	SP		Sb10g025750	0	3
comp65838_c0_seq1	16.59	72.09	0.24	0.98	1.98	-2.38	0.01	no	SH	SP		Sb10g025750	1	4
comp82770_c0_seq2	160.49	225.3	1.86	2.38	0.35	-0.61	0.53	no	SH	SB		Sb10g025750	10	7
comp5683582_c0_seq1	4.57	6.26	0.19	0.24	0.32	-0.24	0.8	no	SH	SB		Sb10g025740	10	0
comp7126660_c0_seq1	3.48	0.43	0.18	0.02	-3.13	1.32	0.18	no	SH	SB		Sb10g025730	4	3
comp75156_c0_seq1	23.9	48.48	0.43	0.8	0.88	-1.15	0.24	no	SH	SP		Sb10g025730	0	2
comp75156_c0_seq2	32.57	83.93	0.64	1.52	1.23	-1.77	0.07	no	SH	SP		Sb10g025730	0	2
comp83515_c1_seq1	7403.79	9451.99	36.34	42.34	0.22	-0.51	0.6	no	SH	SB		Sb10g025720	7	0
comp78458_c0_seq1	13.96	21.04	0.19	0.27	0.45	-0.51	0.6	no	SH	SB		Sb10g025710	9	0
comp64378_c0_seq1	100.24	75.77	1.47	1.01	-0.53	0.8	0.42	no	SH	SB		Sb10g025700	11	0
comp83284_c0_seq1	1675.4	1839.78	6.42	6.44	0.00334	-0.00732	0.99	no	SH	SP		Sb10g025700	5	7
comp83284_c0_seq2	1666.9	1770.3	6.45	6.25	-0.04	0.09	0.92	no	SH	SP		Sb10g025700	5	7
comp83284_c0_seq3	288.68	418.94	3.19	4.23	0.4	-0.77	0.43	no	SH	SP		Sb10g025700	5	7
comp83284_c0_seq4	282.63	365.5	3.22	3.8	0.23	-0.45	0.64	no	SH	SP		Sb10g025700	5	7
comp83284_c0_seq5	283.77	286.85	5.01	4.62	-0.11	0.21	0.82	no	SH	SP		Sb10g025700	5	7
comp63680_c0_seq1	18.84	20.62	0.89	0.88	-0.0018	0.00195	0.99	no	SH	SB		Sb10g025690	1	0
comp78331_c0_seq1	58.01	41.1	0.39	0.25	-0.62	0.84	0.39	no	SH	SP		Sb10g025690	0	4
comp78331_c0_seq2	23.71	22.5	1.06	0.91	-0.2	0.24	0.8	no	SH	SP		Sb10g025690	0	3
comp32800_c0_seq1	100.94	47.45	14.77	6.33	-1.22	1.51	0.13	no	SH	SB		Sb10g025680	1	0
comp57252_c0_seq1	8748.91	13552.2	26	36.77	0.49	-1.15	0.24	no	SH	SB		Sb10g025680	3	0
comp58304_c0_seq1	5.79	4.15	0.07	0.05	-0.61	0.48	0.62	no	SH	SP		Sb10g025680	0	5
comp58304_c0_seq2	5.44	2.69	0.1	0.04	-1.14	0.8	0.41	no	SH	SP		Sb10g025680	0	6
comp45891_c0_seq1	46479.8	34324.9	399.47	269.27	-0.56	1.3	0.19	no	SH	SB		Sb10g025670	1	0
comp46056_c0_seq1	994.03	1226.45	3.93	4.43	0.17	-0.36	0.71	no	SH	SB		Sb10g025660	7	1
comp73996_c0_seq1	6237.81	8714.58	30.56	38.97	0.35	-0.83	0.4	no	SH	SP		Sb10g025650	1	4
comp79107_c1_seq1	2293.96	2286.01	13.88	12.62	-0.13	0.31	0.75	no	SH	SB		Sb10g025640	1	0
comp59444_c0_seq1	35.59	22.46	0.38	0.22	-0.79	0.95	0.34	no	SH	SB		Sb10g025630	9	0
comp71568_c0_seq1	10152.1	9883.55	28.58	25.39	-0.17	0.4	0.68	no	SH	SB		Sb10g025580	16	2
comp40542_c0_seq1	23.31	18.37	0.6	0.43	-0.47	0.53	0.59	no	SH	SP		Sb10g025570	0	4
comp59671_c0_seq1	2.59	2.2	0.15	0.11	-0.36	0.21	0.82	no	SH	SB		Sb10g025570	4	0
comp59671_c0_seq2	4.4	1.92	0.43	0.17	-1.32	0.85	0.39	no	SH	SB		Sb10g025570	4	0
comp71949_c0_seq1	364.78	389.33	1.9	1.85	-0.03	0.07	0.94	no	SH	SB		Sb10g025520	12	0
comp82770_c2_seq1	213.58	268	0.81	0.93	0.19	-0.35	0.71	no	SH	SB		Sb10g025460	8	1
comp82770_c2_seq2	211.61	270.99	0.87	1.02	0.22	-0.41	0.67	no	SH	SB		Sb10g025460	10	1
comp82770_c2_seq3	50.85	42.42	0.22	0.17	-0.39	0.53	0.59	no	SH	SB		Sb10g025460	8	1
comp82770_c2_seq4	48.88	45.4	0.23	0.19	-0.23	0.32	0.74	no	SH	SB		Sb10g025460	10	1
comp32185_c0_seq1	579.25	866.94	6.52	8.91	0.45	-0.92	0.35	no	SH	SB		Sb10g025450	5	3
comp78940_c0_seq1	674.57	1063.67	3.51	5.06	0.52	-1.08	0.27	no	SH	SP		Sb10g025440	2	7
comp78940_c0_seq2	1890.09	2008.71	10.51	10.2	-0.04	0.09	0.92	no	SH	SP		Sb10g025440	2	7
comp78940_c0_seq3	685.39	1019.83	3.91	5.31	0.44	-0.91	0.36	no	SH	SP		Sb10g025440	2	7
comp10889080_c0_seq1	4.17	0.52	0.14	0.01	-3.1	1.44	0.14	no	SH	SP		Sb10g025430	0	1
comp70598_c0_seq1	46994.1	21655.8	141.36	59.45	-1.24	2.89	0.00383	no	SH	SB		Sb10g025430	12	4
comp70598_c0_seq2	20041.4	11018.5	61.1	30.66	-0.99	2.35	0.01	no	SH	SB		Sb10g025430	12	4
comp80547_c0_seq1	4.91	4.92	0.56	0.51	-0.13	0.1	0.91	no	SH	SP		Sb10g025410	1	2
comp79101_c1_seq1	156.43	263.14	0.77	1.18	0.61	-1.1	0.26	no	SH	SB		Sb10g025400	9	0
comp79101_c1_seq2	132.7	270.39	0.79	1.47	0.89	-1.57	0.11	no	SH	SB		Sb10g025400	4	0
comp79101_c1_seq3	146.69	264.82	0.9	1.49	0.72	-1.28	0.19	no	SH	SB		Sb10g025400	17	0
comp79101_c1_seq4	98.03	194.74	0.64	1.16	0.85	-1.45	0.14	no	SH	SB		Sb10g025400	4	0
comp79101_c1_seq5	81.35	173.99	0.99	1.93	0.96	-1.58	0.11	no	SH	SB		Sb10g025400	3	0
comp14133_c0_seq1	9.79	5.29	0.14	0.07	-1.01	0.78	0.43	no	SH	SB		Sb10g025390	4	0
comp22230_c0_seq1	3.12	2.11	0.26	0.16	-0.69	0.4	0.68	no	SH	SP		Sb10g025390	0	1
comp5051507_c0_seq1	7	1.74	0.25	0.05	-2.13	1.31	0.18	no	SH	SP		Sb10g025390	0	1
comp76994_c0_seq1	5395.95	6199.07	10.36	10.86	0.06	-0.16	0.87	no	SH	SB		Sb10g025390	4	2
comp71432_c0_seq1	114.57	179.43	2.24	3.21	0.51	-0.87	0.37	no	SH	SP		Sb10g025360	0	1
comp69307_c0_seq1	13.78	8.09	0.24	0.13	-0.89	0.83	0.4	no	SH	SB		Sb10g025350	3	0
comp69307_c0_seq2	4.38	5.2	0.1	0.11	0.11	-0.08	0.93	no	SH	SB		Sb10g025350	3	0
comp79173_c0_seq1	14362.1	23516.8	30.21	45.16	0.57	-1.3	0.19	no	SH	SB		Sb10g025350	11	1
comp51611_c0_seq1	4.93	1.05	0.18	0.03	-2.35	1.28	0.19	no	SH	SP		Sb10g025330	0	1
comp17818_c0_seq1	4.57	2.11	0.16	0.06	-1.24	0.76	0.44	no	SH	SB		Sb10g025320	5	0
comp43533_c0_seq1	36.9	15.65	0.68	0.26	-1.36	1.54	0.12	no	SH	SP		Sb10g025320	0	1
comp59118_c0_seq1	1.37	3.67	0.04	0.1	1.28	-0.75	0.44	no	SH	SB		Sb10g025320	3	1
comp71922_c0_seq1	10.97	3.95	0.24	0.08	-1.6	1.33	0.18	no	SH	SB		Sb10g025320	2	1
comp74084_c0_seq1	6465.84	6618.09	9.54	8.91	-0.09	0.22	0.81	no	SH	SB		Sb10g025320	16	2
comp74084_c0_seq2	3776.73	3926.12	5.61	5.32	-0.07	0.17	0.86	no	SH	SB		Sb10g025320	16	2
comp69431_c1_seq1	67.79	35.66	0.81	0.39	-1.05	1.32	0.18	no	SH	SB		Sb10g025310	7	0
comp69431_c1_seq2	15.24	8.48	1.07	0.54	-0.97	0.93	0.35	no	SH	SB		Sb10g025310	1	0
comp78229_c0_seq1	7186.08	9195.56	36.96	43.17	0.22	-0.53	0.59	no	SH	SB		Sb10g025310	9	0
comp83426_c0_seq4	1.2	11.67	0.05	0.5	3.14	-1.99	0.04	no	SH	SB		Sb10g025300	2	0
comp79575_c2_seq1	3.46	2.98	0.64	0.5	-0.34	0.23	0.81	no	SH	SP		Sb10g025286	0	3
comp15258183_c0_seq1	0.7	2.11	0.12	0.33	1.45	-0.65	0.51	no	SH	SB		Sb10g025283	1	0
comp83426_c0_seq1	144.18	32.31	0.54	0.11	-2.28	3.17	0.0015	no	SH	SP		Sb10g025283	10	15
comp83426_c0_seq2	51.78	11.62	0.2	0.04	-2.28	2.49	0.01	no	SH	SP		Sb10g025283	3	10
comp83426_c0_seq3	21.33	10.37	0.56	0.24	-1.17	1.2	0.22	no	SH	SB		Sb10g025283	11	5
comp83426_c0_seq5	9.51	4.1	0.88	0.35	-1.34	1.06	0.28	no	SH	SB		Sb10g025283	1	0
comp80593_c1_seq2	150.79	43.8	1.31	0.34	-1.91	2.55	0.01	no	SH	SP		Sb10g025280	0	4
comp80593_c1_seq3	1054.47	620.78	13.06	7.01	-0.89	1.84	0.06	no	SH	SP		Sb10g025280	0	2
comp78593_c0_seq1	183243	158904	1024.66	811.04	-0.33	0.68	0.49	no	SH	SB		Sb10g025270	6	1
comp78593_c0_seq2	86997.8	78765	534.05	441.33	-0.27	0.58	0.55	no	SH	SB		Sb10g025270	6	1
comp64781_c0_seq1	139.71	21.72	2.47	0.35	-2.81	3.18	0.00144	no	SH	SB		Sb10g025260	1	0
comp78575_c2_seq8	10029.7	9717.67	66.07	58.43	-0.17	0.42	0.67	no	SH	SB		Sb10g025260	8	0
comp80797_c0_seq1	3175.06	4111.59	10.39	12.28	0.24	-0.56	0.57	no	SH	SP		Sb10g025250	1	2
comp51372_c0_seq1	7.36	3.23	0.39	0.15	-1.31	1.02	0.3	no	SH	SP		Sb10g025240	0	1
comp46198_c0_seq1	317.49	315.15	4.32	3.91	-0.14	0.25	0.79	no	SH	SB		Sb10g025230	18	2
comp82965_c0_seq1	1203.98	1081.19	4.26	3.49	-0.28	0.6	0.54	no	SH	SP		Sb10g025220	0	1
comp82965_c0_seq2	249.66	400.18	0.92	1.35	0.54	-1.02	0.3	no	SH	SP		Sb10g025220	0	1
comp46647_c0_seq1	2262.23	2570.26	12.73	13.21	0.05	-0.11	0.9	no	SH	SP		Sb10g025200	0	2
comp80268_c0_seq1	35153.2	27604.8	532.26	381.5	-0.48	1.12	0.26	no	SH	SB		Sb10g025190	2	0
comp80268_c1_seq1	2376.97	2407.42	27.78	25.68	-0.11	0.24	0.8	no	SH	SP		Sb10g025190	0	3
comp83146_c0_seq1	1593.37	1991.49	4.71	5.38	0.19	-0.42	0.66	no	SH	SB		Sb10g025180	14	6
comp63806_c1_seq1	10.73	8.83	0.11	0.08	-0.41	0.36	0.71	no	SH	SP		Sb10g025170	0	3
comp63806_c1_seq2	15.61	15.68	0.16	0.15	-0.12	0.12	0.9	no	SH	SP		Sb10g025170	0	3
comp1667_c0_seq1	0.68	7.72	0.07	0.72	3.35	-1.73	0.08	no	SH	SB		Sb10g025160	6	1
comp11032_c0_seq1	11.96	2.11	0.3	0.05	-2.62	1.69	0.08	no	SH	SP		Sb10g025110	0	1
comp80527_c0_seq1	3580.27	5260.99	12.94	17.36	0.42	-0.95	0.33	no	SH	SP		Sb10g025070	0	1
comp55563_c0_seq1	3.82	7.92	0.22	0.42	0.91	-0.73	0.46	no	SH	SB		Sb10g025056	12	0
comp55563_c0_seq2	1.74	1.85	0.2	0.2	-0.04	0.02	0.98	no	SH	SB		Sb10g025056	6	3
comp79909_c0_seq7	58.92	54.88	1.74	1.48	-0.23	0.33	0.73	no	SH	SP		Sb10g025053	0	1
comp69884_c0_seq1	11933.9	11945.4	27.86	25.46	-0.13	0.3	0.76	no	SH	SB		Sb10g025050	12	1
comp46697_c0_seq1	590.28	1069.89	3.09	5.12	0.72	-1.49	0.13	no	SH	SP		Sb10g025040	0	1
comp76945_c0_seq2	30.42	68.1	0.46	0.94	1.03	-1.43	0.15	no	SH	SP		Sb10g025020	0	1
comp6001326_c0_seq1	1.05	4.92	0.11	0.46	2.09	-1.22	0.22	no	SH	SP		Sb10g025010	0	1
comp65335_c0_seq1	2332.64	1944.95	32.66	24.85	-0.39	0.88	0.37	no	SH	SP		Sb10g025010	0	3
comp46623_c0_seq2	14.05	21.7	0.39	0.56	0.49	-0.54	0.58	no	SH	SB		Sb10g025000	5	1
comp7561521_c0_seq1	2.06	1.4	0.1	0.06	-0.69	0.39	0.68	no	SH	SB		Sb10g025000	5	0
comp73583_c0_seq1	1463.19	1052.27	8.64	5.67	-0.6	1.33	0.18	no	SH	SP		Sb10g024990	1	2
comp80719_c0_seq1	12.26	14.87	1.1	1.22	0.14	-0.15	0.87	no	SH	SP		Sb10g024980	0	2
comp79106_c0_seq1	3090.83	4324.31	6.05	7.73	0.35	-0.8	0.41	no	SH	SB		Sb10g024970	10	3
comp3520830_c0_seq1	13.62	1.83	0.6	0.07	-3.02	2.19	0.02	no	SH	SP		Sb10g024960	0	2
comp79106_c0_seq2	2965.67	4147.25	5.92	7.55	0.35	-0.79	0.42	no	SH	SB		Sb10g024960	9	1
comp79106_c0_seq3	2888.91	4104.37	7.19	9.32	0.37	-0.84	0.39	no	SH	SB		Sb10g024960	9	1
comp7918499_c0_seq1	0.68	7.41	0.02	0.2	3.29	-1.63	0.1	no	SH	SP		Sb10g024960	2	4
comp8419_c0_seq1	5.2	2.61	0.28	0.13	-1.12	0.72	0.46	no	SH	SB		Sb10g024960	3	1
comp60896_c0_seq1	620.13	220.31	8.21	2.66	-1.62	3.12	0.00175	no	SH	SB		Sb10g024950	15	3
comp57213_c0_seq1	3798.54	3576.73	18.26	15.69	-0.21	0.51	0.6	no	SH	SB		Sb10g024840	12	2
comp79991_c1_seq1	0	3.57	0	0.33	1.79769e+308	1.79769e+308	0.1	no	SH	SB		Sb10g024830	1	0
comp46778_c0_seq1	2591.44	3164.57	14	15.6	0.15	-0.36	0.71	no	SH	SB		Sb10g024820	5	0
comp81249_c0_seq1	1781.5	2422.97	7.26	9.01	0.31	-0.7	0.47	no	SH	SB		Sb10g024810	13	6
comp76113_c0_seq1	2088.23	2285.47	11.43	11.42	-0.00149	0.0034	0.99	no	SH	SB		Sb10g024800	5	4
comp76113_c0_seq2	23.06	16.09	0.22	0.14	-0.65	0.73	0.46	no	SH	SB		Sb10g024800	5	4
comp75308_c0_seq1	4277.45	4923.09	16.18	17	0.07	-0.16	0.87	no	SH	SP		Sb10g024790	0	2
comp64440_c0_seq1	1774.88	1644.85	15.83	13.39	-0.24	0.53	0.59	no	SH	SB		Sb10g024780	13	0
comp65648_c0_seq1	44.56	41.77	0.54	0.46	-0.22	0.3	0.76	no	SH	SB		Sb10g024750	5	1
comp56998_c0_seq1	1.74	2.8	0.08	0.12	0.55	-0.35	0.72	no	SH	SP		Sb10g024740	0	1
comp59699_c0_seq1	1354.47	2161.48	4.52	6.58	0.54	-1.21	0.22	no	SH	SB		Sb10g024700	3	1
comp69745_c0_seq1	6614.08	6015.5	33.86	28.11	-0.26	0.63	0.52	no	SH	SB		Sb10g024670	4	1
comp69745_c0_seq2	1562.8	1768.16	11.2	11.57	0.04	-0.1	0.91	no	SH	SB		Sb10g024670	4	2
comp23549_c0_seq1	5.96	0	0.52	0	-1.79769e+308	-1.79769e+308	0.02	no	SH	SB		Sb10g024660	1	0
comp81137_c0_seq1	160.93	231.39	0.87	1.14	0.39	-0.68	0.49	no	SH	SB		Sb10g024660	24	1
comp83558_c0_seq5	4.53	1.3	0.22	0.05	-1.92	1.1	0.26	no	SH	SP		Sb10g024650	0	2
comp27517_c0_seq1	0.34	2.11	0.06	0.35	2.48	-0.88	0.37	no	SH	SB		Sb10g024640	2	0
comp304_c0_seq1	2.08	4.82	0.07	0.15	1.07	-0.75	0.44	no	SH	SB		Sb10g024640	3	1
comp58406_c0_seq1	3.81	11.48	0.11	0.32	1.46	-1.22	0.22	no	SH	SP		Sb10g024640	0	1
comp83558_c0_seq1	75.54	84.01	0.37	0.37	0.02	-0.03	0.97	no	SH	SB		Sb10g024640	4	0
comp602757_c0_seq1	19.97	13.45	1.36	0.83	-0.7	0.74	0.45	no	SH	SB		Sb10g024630	4	1
comp74171_c0_seq1	2448.83	1070.31	21.64	8.63	-1.32	2.94	0.00326	no	SH	SB		Sb10g024630	14	2
comp74171_c0_seq2	2912.13	1822.71	32.86	18.77	-0.8	1.85	0.06	no	SH	SB		Sb10g024630	14	2
comp85426_c0_seq1	4369.24	5013.31	53.41	55.94	0.06	-0.15	0.87	no	SH	SB		Sb10g024630	4	1
comp57639_c0_seq1	19.76	54.22	0.15	0.38	1.32	-1.55	0.12	no	SH	SP		Sb10g024610	0	1
comp80718_c0_seq1	1217.33	1528.22	8.16	9.35	0.19	-0.43	0.66	no	SH	SB		Sb10g024570	3	2
comp65559_c0_seq1	1105.7	368.04	6.57	1.99	-1.71	3.37	0.000726	no	SH	SB		Sb10g024540	7	1
comp82279_c0_seq1	1320.14	1212.39	7.15	5.99	-0.25	0.55	0.57	no	SH	SB		Sb10g024510	3	0
comp82279_c0_seq2	97.35	90.6	1.28	1.09	-0.23	0.36	0.71	no	SH	SB		Sb10g024510	2	0
comp82279_c0_seq3	256.51	273.36	4.89	4.75	-0.03	0.07	0.94	no	SH	SB		Sb10g024510	1	0
comp68158_c0_seq1	5.63	6.22	0.44	0.44	0.01	-0.00915	0.99	no	SH	SB		Sb10g024490	1	0
comp68158_c1_seq1	23.71	37.44	0.74	1.07	0.52	-0.66	0.5	no	SH	SB		Sb10g024490	1	0
comp78077_c0_seq1	26.54	41.02	0.31	0.44	0.49	-0.62	0.53	no	SH	SB		Sb10g024460	7	0
comp3362666_c0_seq1	6.63	6.28	0.97	0.83	-0.21	0.17	0.86	no	SH	SB		Sb10g024450	1	0
comp83381_c0_seq1	4802.29	7886.05	8.8	13.2	0.58	-1.37	0.17	no	SH	SB		Sb10g024440	16	5
comp82681_c0_seq3	2013.25	1515.08	26.9	18.48	-0.54	1.2	0.22	no	SH	SB		Sb10g024430	10	1
comp82681_c0_seq4	53.92	36.88	1.93	1.2	-0.67	0.91	0.35	no	SH	SB		Sb10g024430	10	0
comp74365_c0_seq1	19740.5	23116.5	53.71	57.4	0.09	-0.22	0.81	no	SH	SB		Sb10g024400	9	1
comp74365_c0_seq2	879.55	753.78	4.11	3.22	-0.35	0.73	0.46	no	SH	SB		Sb10g024400	9	1
comp60182_c0_seq1	2684.75	6451.13	10.68	23.44	1.13	-2.63	0.00843	no	SH	SP		Sb10g024390	0	3
comp66715_c0_seq1	906.81	988.53	11.94	11.88	-0.00723	0.01	0.98	no	SH	SB		Sb10g024380	11	2
comp66715_c0_seq2	185.13	352.15	2.54	4.41	0.79	-1.43	0.15	no	SH	SB		Sb10g024380	11	2
comp68085_c0_seq1	1363.02	708.34	12.97	6.15	-1.07	2.32	0.02	no	SH	SP		Sb10g024360	0	1
comp68085_c0_seq2	4160.95	2467.75	47.93	25.94	-0.88	2	0.04	no	SH	SP		Sb10g024360	0	1
comp74763_c0_seq1	5.93	9.25	0.18	0.26	0.5	-0.43	0.66	no	SH	SP		Sb10g024350	1	2
comp78531_c1_seq1	548.76	415.69	1.3	0.9	-0.53	1.06	0.28	no	SH	SB		Sb10g024340	4	0
comp68461_c0_seq1	111839	67989.7	505.05	280.24	-0.84	1.89	0.05	no	SH	SB		Sb10g024330	2	0
comp48387_c0_seq1	6.98	19.94	0.51	1.35	1.38	-1.3	0.19	no	SH	SP		Sb10g024320	1	2
comp67879_c0_seq1	33.56	9.79	0.55	0.14	-1.9	1.97	0.04	no	SH	SB		Sb10g024320	6	4
comp67879_c0_seq2	13.87	3.12	0.42	0.08	-2.28	1.83	0.06	no	SH	SB		Sb10g024320	4	2
comp79659_c0_seq1	16711.2	9857.58	66.82	35.97	-0.89	2.16	0.03	no	SH	SB		Sb10g024310	1	0
comp71618_c0_seq1	2905.56	2978.82	9.81	9.18	-0.09	0.21	0.82	no	SH	SB		Sb10g024210	2	0
comp75907_c0_seq1	6506.42	6076.03	56.09	47.81	-0.23	0.52	0.6	no	SH	SB		Sb10g024210	2	0
comp68310_c0_seq1	20026.8	26661.8	39.85	48.42	0.28	-0.65	0.51	no	SH	SB		Sb10g024200	3	2
comp30250_c0_seq1	39.24	60.24	1.37	1.92	0.48	-0.67	0.5	no	SH	SB		Sb10g024140	2	0
comp47107_c0_seq1	2.41	14.4	0.06	0.33	2.44	-1.78	0.07	no	SH	SB		Sb10g024140	5	1
comp69194_c0_seq1	5700.41	5682.92	23.12	21.04	-0.13	0.32	0.74	no	SH	SB		Sb10g024110	3	1
comp78487_c0_seq1	767.09	858.01	3.35	3.42	0.02	-0.06	0.95	no	SH	SB		Sb10g024100	4	3
comp44946_c0_seq1	33.54	24.81	0.75	0.5	-0.56	0.7	0.48	no	SH	SP		Sb10g024090	0	1
comp76053_c1_seq1	387.99	171.68	2.28	0.92	-1.3	2.33	0.01	no	SH	SP		Sb10g024090	0	1
comp596525_c0_seq1	24.14	32.6	0.39	0.48	0.3	-0.33	0.73	no	SH	SP		Sb10g024080	0	1
comp82906_c0_seq10	134.05	308.1	0.75	1.57	1.06	-1.9	0.05	no	SH	SP		Sb10g024080	0	1
comp82906_c0_seq13	75.58	228.09	0.46	1.26	1.46	-2.46	0.01	no	SH	SP		Sb10g024080	0	1
comp82906_c0_seq14	76.96	230.17	0.49	1.35	1.44	-2.44	0.01	no	SH	SP		Sb10g024080	0	1
comp82906_c0_seq15	148.9	372.08	0.96	2.2	1.18	-2.16	0.03	no	SH	SP		Sb10g024080	0	1
comp82906_c0_seq19	54.39	151.2	0.39	1.01	1.34	-2.14	0.03	no	SH	SP		Sb10g024080	0	1
comp82906_c0_seq21	69.25	215.17	0.61	1.75	1.5	-2.51	0.01	no	SH	SP		Sb10g024080	0	1
comp82906_c0_seq5	63.56	168.26	0.31	0.75	1.27	-2.07	0.03	no	SH	SP		Sb10g024080	0	1
comp82906_c0_seq7	60.72	164.11	0.32	0.79	1.3	-2.1	0.03	no	SH	SP		Sb10g024080	0	1
comp82906_c0_seq8	62.11	166.19	0.34	0.84	1.28	-2.09	0.03	no	SH	SP		Sb10g024080	0	1
comp82906_c0_seq9	78.42	232.23	0.43	1.18	1.43	-2.43	0.01	no	SH	SP		Sb10g024080	0	1
comp76178_c0_seq1	198.11	142.43	2.34	1.53	-0.6	1.05	0.29	no	SH	SP		Sb10g024070	0	3
comp8177218_c0_seq1	0.68	2.17	0.03	0.11	1.52	-0.68	0.49	no	SH	SP		Sb10g024040	0	1
comp66258_c0_seq1	2.75	1.4	0.08	0.04	-1.1	0.66	0.5	no	SH	SB		Sb10g024030	4	2
comp71593_c0_seq1	3976.76	3154.52	21.19	15.34	-0.46	1.09	0.27	no	SH	SP		Sb10g023980	0	2
comp71593_c0_seq2	2722.79	2404.21	14.72	11.86	-0.31	0.71	0.47	no	SH	SP		Sb10g023980	0	2
comp73125_c1_seq3	352.86	173.48	4.72	2.12	-1.15	2.1	0.03	no	SH	SB		Sb10g023980	4	0
comp76741_c0_seq1	523.89	673.94	2.78	3.26	0.23	-0.46	0.63	no	SH	SP		Sb10g023955	0	3
comp80576_c0_seq1	34.53	21.12	0.29	0.16	-0.84	1.01	0.3	no	SH	SP		Sb10g023930	1	3
comp80576_c0_seq2	26.18	20.46	0.34	0.24	-0.48	0.56	0.57	no	SH	SP		Sb10g023930	1	3
comp83396_c2_seq1	305.74	288.81	1.63	1.4	-0.21	0.39	0.69	no	SH	SB		Sb10g023920	4	1
comp62986_c0_seq1	184.42	323.85	2.03	3.26	0.68	-1.24	0.21	no	SH	SP		Sb10g023910	0	1
comp83396_c0_seq1	78.3	137.57	0.26	0.43	0.68	-1.09	0.27	no	SH	SB		Sb10g023910	1	0
comp83396_c0_seq2	66.56	127.45	0.23	0.41	0.8	-1.27	0.2	no	SH	SB		Sb10g023910	1	0
comp83396_c3_seq1	838.48	991.03	1.99	2.15	0.1	-0.22	0.81	no	SH	SB		Sb10g023910	6	1
comp83396_c3_seq2	1067.79	1256.76	2.57	2.77	0.1	-0.22	0.82	no	SH	SB		Sb10g023910	6	1
comp76814_c1_seq1	707.52	618.35	2.97	2.37	-0.32	0.66	0.5	no	SH	SP		Sb10g023900	1	3
comp76814_c1_seq2	731.12	606.99	3.1	2.35	-0.4	0.82	0.41	no	SH	SP		Sb10g023900	1	3
comp69836_c0_seq1	940.51	1188.82	3.89	4.49	0.2	-0.44	0.65	no	SH	SB		Sb10g023890	3	1
comp69836_c0_seq2	881.16	909.76	3.8	3.58	-0.08	0.18	0.85	no	SH	SP		Sb10g023890	1	3
comp9452161_c0_seq1	2.44	5.54	0.05	0.11	1.04	-0.76	0.44	no	SH	SP		Sb10g023890	0	1
comp81242_c1_seq1	964.15	1237.77	5.01	5.87	0.22	-0.49	0.62	no	SH	SB		Sb10g023880	3	1
comp81242_c1_seq2	81.71	138.86	0.47	0.72	0.63	-1.02	0.3	no	SH	SB		Sb10g023880	3	1
comp78115_c0_seq1	974.27	1741.77	3.61	5.9	0.7	-1.54	0.12	no	SH	SP		Sb10g023860	0	2
comp81432_c0_seq1	3479.83	5190.98	13.36	18.2	0.44	-1.04	0.29	no	SH	SB		Sb10g023840	10	0
comp80880_c0_seq1	13750.6	12032.6	34.5	27.56	-0.32	0.77	0.44	no	SH	SP		Sb10g023820	0	1
comp59908_c0_seq1	12871.2	13651	31.84	30.82	-0.04	0.1	0.91	no	SH	SB		Sb10g023800	1	0
comp66367_c0_seq1	12395.9	14569.4	73.27	78.61	0.1	-0.22	0.82	no	SH	SP		Sb10g023770	0	1
comp80514_c2_seq3	51.26	74.11	1.75	2.31	0.39	-0.58	0.55	no	SH	SB		Sb10g023720	9	1
comp81066_c0_seq1	6206.89	5138.97	15.08	11.4	-0.4	0.96	0.33	no	SH	SP		Sb10g023710	0	2
comp60385_c0_seq1	16.45	3.86	0.41	0.08	-2.22	1.91	0.05	no	SH	SB		Sb10g023705	4	0
comp66061_c0_seq1	1964.79	2930.81	6.35	8.64	0.44	-1.01	0.31	no	SH	SB		Sb10g023680	3	1
comp79218_c0_seq1	74.43	13.07	0.81	0.13	-2.64	3	0.00267	no	SH	SB		Sb10g023665	2	1
comp76340_c0_seq1	776.73	1217.65	4.18	5.98	0.51	-1.09	0.27	no	SH	SB		Sb10g023660	3	1
comp76340_c0_seq2	625.13	1016.36	3.97	5.89	0.56	-1.19	0.23	no	SH	SB		Sb10g023660	3	0
comp76340_c0_seq3	576.07	975.12	6.81	10.53	0.62	-1.31	0.19	no	SH	SB		Sb10g023660	1	0
comp82181_c0_seq2	1679.48	2311.69	4.23	5.32	0.32	-0.74	0.45	no	SH	SP		Sb10g023640	0	2
comp82181_c0_seq3	1695.33	1415.89	7.06	5.38	-0.39	0.87	0.38	no	SH	SP		Sb10g023640	0	2
comp79754_c1_seq1	87.5	49.26	0.99	0.51	-0.96	1.34	0.17	no	SH	SB		Sb10g023630	8	1
comp10377766_c0_seq1	2.77	0	0.38	0	-1.79769e+308	-1.79769e+308	0.06	no	SH	SP		Sb10g023590	0	2
comp64734_c0_seq1	3853.86	5473.13	23.37	30.3	0.37	-0.88	0.37	no	SH	SP		Sb10g023580	0	1
comp49891_c0_seq1	2.77	0	0.19	0	-1.79769e+308	-1.79769e+308	0.06	no	SH	SB		Sb10g023535	3	1
comp67025_c0_seq1	4.94	2.98	0.36	0.2	-0.85	0.59	0.54	no	SH	SP		Sb10g023530	0	1
comp72995_c0_seq1	1037.91	1716.87	5.74	8.67	0.59	-1.29	0.19	no	SH	SB		Sb10g023510	7	0
comp3764658_c0_seq1	1.37	6.09	0.17	0.69	2.01	-1.18	0.23	no	SH	SP		Sb10g023490	0	1
comp46802_c0_seq1	6372.26	4391.75	26.11	16.42	-0.66	1.59	0.11	no	SH	SB		Sb10g023480	1	0
comp73907_c0_seq1	7163.14	4913.66	24.53	15.36	-0.67	1.59	0.11	no	SH	SB		Sb10g023470	14	5
comp6989556_c0_seq1	5.96	0.87	0.36	0.04	-2.9	1.58	0.11	no	SH	SB		Sb10g023440	7	3
comp72737_c0_seq1	476.21	829.32	4.43	7.04	0.66	-1.33	0.18	no	SH	SB		Sb10g023440	7	0
comp72737_c0_seq2	444.66	771.63	4.29	6.79	0.66	-1.32	0.18	no	SH	SB		Sb10g023440	7	0
comp73744_c0_seq1	813.92	1237.14	10.28	14.27	0.47	-0.98	0.32	no	SH	SB		Sb10g023410	6	5
comp7681423_c0_seq1	1.03	4.73	0.02	0.1	2.06	-1.19	0.23	no	SH	SP		Sb10g023410	0	3
comp47578_c0_seq1	5.61	7.07	0.13	0.15	0.2	-0.16	0.86	no	SH	SP		Sb10g023390	0	1
comp47578_c0_seq2	4.94	7.7	0.23	0.32	0.5	-0.41	0.68	no	SH	SP		Sb10g023390	0	1
comp63066_c0_seq1	466.79	303.96	1.85	1.1	-0.75	1.44	0.14	no	SH	SB		Sb10g023390	3	1
comp54148_c0_seq1	609.56	653.96	5.15	5.04	-0.03	0.06	0.95	no	SH	SB		Sb10g023370	6	0
comp82678_c1_seq1	0	0	0	0	0	0	1	no	SH	SP		Sb10g023360	0	5
comp82678_c1_seq2	0	0	0	0	0	0	1	no	SH	SP		Sb10g023360	0	5
comp55530_c0_seq1	3.82	1.4	0.39	0.13	-1.58	1.02	0.3	no	SH	SP		Sb10g023320	1	2
comp59846_c0_seq1	13815.4	9955.21	99.07	65.16	-0.6	1.41	0.15	no	SH	SB		Sb10g023320	2	0
comp76131_c0_seq1	54128.6	34655.5	423.5	247.49	-0.77	1.8	0.07	no	SH	SP		Sb10g023290	0	1
comp71852_c0_seq1	279.48	400.45	1.58	2.07	0.38	-0.73	0.46	no	SH	SB		Sb10g023280	1	0
comp75868_c0_seq1	2743.5	2476.84	9.93	8.18	-0.27	0.64	0.51	no	SH	SB		Sb10g023270	11	2
comp70652_c0_seq1	96.13	77.46	1.46	1.07	-0.44	0.67	0.5	no	SH	SB		Sb10g023250	16	1
comp70652_c0_seq2	54.29	113.38	0.9	1.71	0.93	-1.44	0.14	no	SH	SB		Sb10g023250	16	1
comp80731_c0_seq1	135.49	175.46	0.4	0.47	0.24	-0.4	0.68	no	SH	SB		Sb10g023240	2	1
comp80731_c0_seq2	99.55	126.62	0.3	0.35	0.21	-0.34	0.73	no	SH	SB		Sb10g023240	2	1
comp59149_c0_seq1	14175.2	10591.2	68.02	46.39	-0.55	1.31	0.18	no	SH	SB		Sb10g023220	4	0
comp74794_c0_seq1	221.58	191.89	1.75	1.38	-0.33	0.59	0.54	no	SH	SB		Sb10g023210	7	1
comp150_c0_seq1	4.58	2.61	0.28	0.14	-0.94	0.58	0.55	no	SH	SP		Sb10g023190	0	1
comp80637_c0_seq1	377.67	767.23	1.51	2.8	0.89	-1.78	0.07	no	SH	SP		Sb10g023170	3	8
comp80637_c0_seq2	23.05	20.26	0.19	0.15	-0.31	0.36	0.71	no	SH	SP		Sb10g023170	3	8
comp77018_c1_seq2	606.46	603.5	8.84	8.03	-0.13	0.28	0.77	no	SH	SB		Sb10g023160	7	0
comp70134_c0_seq1	2.41	33.82	0.12	1.65	3.67	-2.87	0.00407	no	SH	SB		Sb10g023140	8	0
comp3405_c0_seq1	5.6	5.6	0.11	0.1	-0.13	0.1	0.91	no	SH	SP		Sb10g023130	0	1
comp74848_c0_seq1	6559.78	6918.51	27.76	26.72	-0.05	0.12	0.89	no	SH	SB		Sb10g023130	2	0
comp74848_c0_seq2	4652.88	4936.01	19.85	19.22	-0.04	0.1	0.91	no	SH	SB		Sb10g023130	2	0
comp46083_c0_seq1	264.49	176.69	6.65	4.05	-0.71	1.26	0.2	no	SH	SB		Sb10g023120	6	0
comp70169_c0_seq1	32.9	52.73	0.66	0.97	0.54	-0.74	0.45	no	SH	SP		Sb10g023110	0	2
comp66480_c0_seq1	26765.8	14486.4	256.04	126.48	-1.01	2.44	0.01	no	SH	SP		Sb10g023100	0	1
comp66480_c0_seq2	396.07	474.69	4.63	5.07	0.12	-0.25	0.8	no	SH	SP		Sb10g023100	0	1
comp81008_c1_seq1	30.86	56.09	1.06	1.76	0.72	-0.95	0.34	no	SH	SP		Sb10g023100	0	1
comp81902_c1_seq10	162.74	179.92	1.24	1.25	0.01	-0.02	0.98	no	SH	SB		Sb10g023100	4	0
comp81902_c1_seq11	162.98	176.34	1.26	1.24	-0.01	0.03	0.97	no	SH	SB		Sb10g023100	4	0
comp81902_c1_seq12	106.42	97.76	0.84	0.7	-0.25	0.4	0.68	no	SH	SB		Sb10g023100	4	0
comp81902_c1_seq13	224.07	223.04	1.8	1.64	-0.13	0.24	0.8	no	SH	SB		Sb10g023100	4	0
comp81902_c1_seq14	236.07	235.17	1.92	1.75	-0.13	0.24	0.8	no	SH	SB		Sb10g023100	4	0
comp81902_c1_seq15	238.76	240.02	1.96	1.8	-0.12	0.22	0.82	no	SH	SB		Sb10g023100	4	0
comp81902_c1_seq16	159.53	174.36	1.36	1.35	-0.00346	0.00593	0.99	no	SH	SB		Sb10g023100	4	0
comp81902_c1_seq17	151.67	167.41	1.3	1.31	0.01	-0.01	0.98	no	SH	SB		Sb10g023100	4	0
comp81902_c1_seq18	152.34	164.4	1.32	1.3	-0.02	0.03	0.97	no	SH	SB		Sb10g023100	4	0
comp81902_c1_seq19	235.85	230.94	2.15	1.92	-0.16	0.28	0.77	no	SH	SB		Sb10g023100	4	0
comp81902_c1_seq20	89.01	115.28	0.82	0.97	0.24	-0.38	0.69	no	SH	SB		Sb10g023100	4	0
comp81902_c1_seq21	89.25	111.7	0.84	0.96	0.19	-0.3	0.75	no	SH	SB		Sb10g023100	4	0
comp81902_c1_seq22	148.98	162.21	1.44	1.44	-0.00895	0.01	0.98	no	SH	SB		Sb10g023100	4	0
comp81902_c1_seq23	32.69	33.12	0.31	0.29	-0.11	0.14	0.88	no	SH	SB		Sb10g023100	4	0
comp81902_c1_seq24	85.77	109.72	0.91	1.06	0.22	-0.35	0.72	no	SH	SB		Sb10g023100	4	0
comp81902_c1_seq25	77.93	102.77	0.83	1	0.26	-0.42	0.67	no	SH	SB		Sb10g023100	4	0
comp81902_c1_seq26	78.59	99.76	0.85	0.99	0.21	-0.33	0.73	no	SH	SB		Sb10g023100	4	0
comp81902_c1_seq28	75.24	97.57	0.94	1.11	0.24	-0.37	0.7	no	SH	SB		Sb10g023100	4	0
comp81902_c1_seq31	28.54	46.92	0.67	1.01	0.58	-0.77	0.44	no	SH	SB		Sb10g023100	4	0
comp81902_c1_seq32	34.73	58.42	1.24	1.91	0.61	-0.84	0.39	no	SH	SB		Sb10g023100	4	0
comp81902_c1_seq8	227.29	228.6	1.65	1.52	-0.12	0.21	0.82	no	SH	SB		Sb10g023100	4	0
comp81902_c1_seq9	227.54	225.03	1.67	1.51	-0.14	0.26	0.79	no	SH	SB		Sb10g023100	4	0
comp10691_c0_seq1	3.48	6.03	0.13	0.21	0.66	-0.52	0.6	no	SH	SP		Sb10g023070	0	3
comp59727_c0_seq1	4.55	2.8	0.55	0.3	-0.83	0.61	0.54	no	SH	SB		Sb10g023060	2	0
comp34223_c0_seq1	18.5	29.68	0.24	0.35	0.55	-0.63	0.52	no	SH	SP		Sb10g023050	1	2
comp41283_c0_seq1	14.71	26.57	0.79	1.3	0.72	-0.81	0.41	no	SH	SB		Sb10g023030	5	0
comp46100_c0_seq1	241.48	302.32	6.64	7.59	0.19	-0.35	0.72	no	SH	SB		Sb10g023030	6	0
comp46100_c0_seq2	27.03	17.91	1.88	1.14	-0.72	0.84	0.4	no	SH	SB		Sb10g023030	4	2
comp79300_c0_seq1	86.56	28.93	1.1	0.33	-1.71	2.14	0.03	no	SH	SB		Sb10g023010	3	1
comp82130_c0_seq2	193.01	211.57	2.39	2.39	0.000774	-0.00138	0.99	no	SH	SB		Sb10g023000	7	0
comp82130_c0_seq3	86.12	131.85	1.13	1.58	0.48	-0.78	0.43	no	SH	SB		Sb10g023000	9	1
comp82756_c0_seq1	145.92	167.91	0.92	0.96	0.07	-0.11	0.9	no	SH	SP		Sb10g022990	0	6
comp82756_c0_seq4	21.85	12.74	0.19	0.1	-0.9	0.95	0.33	no	SH	SP		Sb10g022990	0	6
comp82170_c1_seq1	36.62	11.87	0.72	0.21	-1.75	1.9	0.05	no	SH	SB		Sb10g022965	3	0
comp82170_c1_seq3	3.79	3.33	0.11	0.09	-0.31	0.22	0.82	no	SH	SB		Sb10g022965	3	1
comp82170_c1_seq4	83.9	34.79	9.89	3.74	-1.4	1.89	0.05	no	SH	SB		Sb10g022965	6	1
comp79872_c0_seq1	2389.23	2728.03	8.42	8.78	0.05	-0.13	0.89	no	SH	SP		Sb10g022890	2	3
comp80404_c0_seq1	13381.7	19011.6	52.53	68.12	0.37	-0.88	0.37	no	SH	SP		Sb10g022880	0	2
comp58080_c0_seq1	4.73	11.31	0.04	0.09	1.12	-0.95	0.34	no	SH	SB		Sb10g022870	3	2
comp58080_c0_seq2	4.08	11.27	0.04	0.11	1.33	-1.12	0.26	no	SH	SB		Sb10g022870	3	2
comp58080_c0_seq3	2.72	16.8	0.03	0.2	2.49	-2.12	0.03	no	SH	SB		Sb10g022870	1	0
comp80131_c0_seq1	46.78	51.36	0.15	0.15	0.00324	-0.00455	0.99	no	SH	SP		Sb10g022870	0	1
comp80131_c0_seq2	17.47	22.73	0.06	0.07	0.24	-0.28	0.77	no	SH	SP		Sb10g022870	0	1
comp80131_c0_seq3	45.04	49.85	0.17	0.17	0.01	-0.02	0.98	no	SH	SP		Sb10g022870	0	1
comp80131_c0_seq4	15.73	21.22	0.06	0.08	0.29	-0.33	0.73	no	SH	SP		Sb10g022870	0	1
comp58981_c0_seq1	12008.3	7732.38	42	24.68	-0.76	1.81	0.06	no	SH	SP		Sb10g022840	0	1
comp82094_c0_seq1	3917.51	2645.68	10.3	6.35	-0.69	1.62	0.1	no	SH	SP		Sb10g022820	1	3
comp70538_c0_seq1	758.89	2063.43	4.23	10.52	1.31	-2.7	0.0069	no	SH	SP		Sb10g022810	0	1
comp70538_c0_seq2	526.05	1621.1	3.19	8.98	1.49	-3	0.00267	no	SH	SP		Sb10g022810	0	1
comp70538_c0_seq3	326.79	1171.57	2.09	6.84	1.71	-3.27	0.00104	no	SH	SP		Sb10g022810	0	1
comp78998_c0_seq1	84879.2	86725.4	175.21	163.4	-0.1	0.21	0.83	no	SH	SP		Sb10g022750	0	3
comp71140_c0_seq1	24.38	15.65	0.24	0.14	-0.77	0.76	0.44	no	SH	SB		Sb10g022742	9	2
comp79144_c0_seq6	58.04	11.71	0.74	0.13	-2.44	2.47	0.01	no	SH	SB		Sb10g022730	2	0
comp67100_c0_seq1	17.88	10.45	0.24	0.13	-0.9	0.82	0.41	no	SH	SP		Sb10g022710	0	1
comp82889_c1_seq3	8896.99	8387.23	21.76	18.73	-0.21	0.51	0.6	no	SH	SB		Sb10g022710	8	0
comp82889_c1_seq4	7183.3	6833.57	18.39	15.97	-0.2	0.48	0.62	no	SH	SB		Sb10g022710	8	0
comp82889_c1_seq9	6579.44	6283.48	26.32	22.94	-0.19	0.47	0.63	no	SH	SB		Sb10g022710	8	0
comp212_c0_seq1	5.25	3.91	0.18	0.12	-0.55	0.38	0.69	no	SH	SB		Sb10g022700	3	0
comp212_c1_seq1	5.29	3.91	0.27	0.18	-0.56	0.38	0.7	no	SH	SB		Sb10g022700	1	0
comp82548_c0_seq1	122.72	72.24	0.63	0.34	-0.89	1.39	0.16	no	SH	SB		Sb10g022700	16	0
comp82548_c1_seq1	499.41	421.66	1.44	1.11	-0.37	0.74	0.45	no	SH	SP		Sb10g022700	1	2
comp82548_c1_seq2	501.58	418.01	1.45	1.1	-0.39	0.78	0.43	no	SH	SP		Sb10g022700	1	2
comp82548_c1_seq3	388.19	369.7	1.13	0.98	-0.2	0.39	0.69	no	SH	SP		Sb10g022700	1	2
comp82548_c1_seq4	490.9	415.83	1.44	1.11	-0.37	0.73	0.45	no	SH	SP		Sb10g022700	1	2
comp82548_c1_seq5	390.36	366.05	1.15	0.98	-0.22	0.43	0.66	no	SH	SP		Sb10g022700	1	2
comp82548_c1_seq6	379.67	363.87	1.13	0.98	-0.19	0.37	0.7	no	SH	SP		Sb10g022700	1	2
comp47482_c0_seq1	24.74	87.74	0.2	0.65	1.69	-2.1	0.03	no	SH	SB		Sb10g022695	1	0
comp81778_c0_seq1	100.01	128.72	0.38	0.45	0.23	-0.37	0.7	no	SH	SP		Sb10g022690	1	3
comp81778_c0_seq2	196.8	283.07	0.76	1.01	0.39	-0.7	0.47	no	SH	SP		Sb10g022690	1	3
comp81778_c0_seq3	131.43	201.11	0.56	0.78	0.48	-0.83	0.4	no	SH	SP		Sb10g022690	1	3
comp858035_c0_seq1	1.41	1.05	0.21	0.14	-0.54	0.26	0.79	no	SH	SB		Sb10g022690	1	0
comp75620_c0_seq1	2818.3	4292.06	12.91	17.95	0.47	-1.02	0.3	no	SH	SP		Sb10g022680	0	3
comp7546976_c0_seq1	2.06	4.23	0.08	0.16	0.9	-0.54	0.58	no	SH	SB		Sb10g022640	5	0
comp81047_c0_seq1	73.4	58.83	0.37	0.27	-0.45	0.66	0.5	no	SH	SB		Sb10g022630	4	3
comp81047_c0_seq2	60.48	51.4	0.31	0.24	-0.36	0.51	0.6	no	SH	SB		Sb10g022630	4	3
comp81047_c0_seq3	64.37	57.9	0.34	0.28	-0.28	0.41	0.68	no	SH	SB		Sb10g022630	4	3
comp81047_c0_seq4	136.4	121.88	0.92	0.75	-0.29	0.46	0.63	no	SH	SB		Sb10g022630	4	3
comp73049_c0_seq1	45.2	66.98	0.32	0.43	0.43	-0.62	0.53	no	SH	SP		Sb10g022610	0	1
comp73049_c0_seq2	43.28	62.34	0.31	0.41	0.39	-0.55	0.57	no	SH	SP		Sb10g022610	0	1
comp73049_c0_seq3	61.46	70.49	0.46	0.48	0.06	-0.09	0.92	no	SH	SP		Sb10g022610	0	1
comp73049_c0_seq4	48.94	56.46	0.37	0.39	0.07	-0.1	0.91	no	SH	SP		Sb10g022610	0	1
comp73049_c0_seq5	43.23	63.26	0.38	0.51	0.41	-0.58	0.55	no	SH	SP		Sb10g022610	0	1
comp73049_c0_seq6	41.31	58.62	0.37	0.48	0.37	-0.51	0.6	no	SH	SP		Sb10g022610	0	1
comp73049_c0_seq7	59.49	66.78	0.56	0.57	0.03	-0.05	0.95	no	SH	SP		Sb10g022610	0	1
comp73049_c0_seq8	46.97	52.75	0.45	0.46	0.03	-0.04	0.96	no	SH	SP		Sb10g022610	0	1
comp78969_c0_seq1	95241.2	63074.4	319.91	193.38	-0.72	1.63	0.1	no	SH	SP		Sb10g022570	2	6
comp78969_c0_seq2	10803.9	7709	36.59	23.83	-0.61	1.44	0.14	no	SH	SP		Sb10g022570	3	5
comp78969_c0_seq3	5941.08	4596.19	20.36	14.37	-0.5	1.13	0.25	no	SH	SP		Sb10g022570	3	5
comp78969_c0_seq4	10790.8	7707.14	37.91	24.71	-0.61	1.43	0.15	no	SH	SP		Sb10g022570	3	5
comp78969_c0_seq5	5928.72	4594.33	21.08	14.91	-0.49	1.13	0.25	no	SH	SP		Sb10g022570	3	5
comp78969_c0_seq6	11225	7793.76	43.66	27.67	-0.65	1.54	0.12	no	SH	SP		Sb10g022570	3	5
comp73405_c0_seq1	4.5	3.95	0.14	0.11	-0.31	0.23	0.81	no	SH	SP		Sb10g022560	0	1
comp74245_c0_seq1	582.22	696.43	2.2	2.4	0.12	-0.25	0.79	no	SH	SP		Sb10g022520	0	1
comp74245_c0_seq2	1.4	1.85	0.22	0.26	0.26	-0.14	0.88	no	SH	SP		Sb10g022520	0	1
comp38224_c0_seq1	21245.2	20507.9	75.25	66.3	-0.18	0.43	0.66	no	SH	SB		Sb10g022500	1	0
comp72794_c0_seq1	26497.9	23801.5	181.4	148.72	-0.28	0.68	0.49	no	SH	SB		Sb10g022490	1	0
comp70412_c0_seq1	689.29	783.06	4.49	4.65	0.05	-0.1	0.91	no	SH	SB		Sb10g022480	20	5
comp70412_c0_seq2	712.47	560.34	4.78	3.43	-0.47	0.97	0.32	no	SH	SB		Sb10g022480	20	5
comp70412_c0_seq3	424.15	263.4	3.82	2.16	-0.81	1.5	0.13	no	SH	SB		Sb10g022480	22	3
comp83114_c1_seq1	348.02	653.48	0.73	1.25	0.77	-1.52	0.12	no	SH	SP		Sb10g022460	0	2
comp83114_c1_seq2	275.57	611.75	0.58	1.18	1.01	-1.97	0.04	no	SH	SP		Sb10g022460	0	2
comp83114_c1_seq3	342.85	628.79	0.74	1.25	0.74	-1.45	0.14	no	SH	SP		Sb10g022460	0	2
comp83114_c1_seq4	270.41	587.05	0.59	1.17	0.98	-1.9	0.05	no	SH	SP		Sb10g022460	0	2
comp74551_c0_seq1	611.78	529.64	4.9	3.87	-0.33	0.68	0.49	no	SH	SB		Sb10g022430	17	2
comp74551_c0_seq2	565.6	458.98	4.83	3.57	-0.43	0.86	0.38	no	SH	SB		Sb10g022430	17	2
comp82920_c1_seq2	223.38	301.74	0.55	0.68	0.3	-0.55	0.57	no	SH	SB		Sb10g022420	1	0
comp82920_c1_seq4	220.57	297.75	0.59	0.73	0.3	-0.55	0.57	no	SH	SB		Sb10g022420	1	0
comp82920_c1_seq6	221.84	298.33	0.62	0.76	0.29	-0.54	0.58	no	SH	SB		Sb10g022420	1	0
comp82920_c1_seq7	209.97	292.02	0.73	0.93	0.34	-0.63	0.52	no	SH	SB		Sb10g022420	1	0
comp82920_c1_seq8	207.16	288.03	0.81	1.03	0.34	-0.62	0.52	no	SH	SB		Sb10g022420	1	0
comp82920_c1_seq9	208.43	288.61	0.86	1.09	0.33	-0.61	0.53	no	SH	SB		Sb10g022420	1	0
comp45796_c0_seq1	35158.2	40336.8	328.45	343.95	0.06	-0.15	0.87	no	SH	SB		Sb10g022410	4	1
comp59357_c0_seq1	3412.75	5389.28	42.18	60.8	0.52	-1.15	0.24	no	SH	SB		Sb10g022400	4	0
comp75957_c0_seq1	2235.3	2448.34	9.31	9.3	-0.000363	0.000831	0.99	no	SH	SP		Sb10g022390	0	1
comp46489_c0_seq1	873.25	1966.25	2.66	5.47	1.03	-2.19	0.02	no	SH	SP		Sb10g022370	0	1
comp46489_c0_seq2	843.4	1894.98	2.7	5.54	1.03	-2.17	0.02	no	SH	SP		Sb10g022370	0	2
comp924_c0_seq1	2.79	1.58	0.22	0.11	-0.94	0.53	0.58	no	SH	SP		Sb10g022370	0	2
comp924_c1_seq1	5.96	0.52	0.31	0.02	-3.62	1.7	0.08	no	SH	SP		Sb10g022370	0	1
comp74988_c1_seq1	1297.76	1362.69	15.07	14.44	-0.06	0.13	0.89	no	SH	SP		Sb10g022360	0	1
comp72307_c0_seq1	192.72	198.9	5.03	4.74	-0.08	0.14	0.88	no	SH	SB		Sb10g022340	6	2
comp72307_c0_seq2	140.73	152	3.89	3.83	-0.02	0.03	0.97	no	SH	SB		Sb10g022340	4	1
comp70570_c0_seq1	72.72	131.53	0.85	1.41	0.72	-1.15	0.24	no	SH	SB		Sb10g022310	11	0
comp70570_c0_seq2	65.34	315.02	0.81	3.59	2.13	-3.18	0.00146	no	SH	SB		Sb10g022310	11	0
comp80836_c0_seq1	27.23	96.47	0.23	0.77	1.69	-2.43	0.01	no	SH	SP		Sb10g022300	0	3
comp59798_c0_seq1	1.28	1.95	0.06	0.09	0.47	-0.24	0.8	no	SH	SP		Sb10g022270	0	1
comp59798_c0_seq2	1.77	1.95	0.09	0.09	0.00774	-0.00423	0.99	no	SH	SP		Sb10g022270	0	1
comp82115_c0_seq1	528.64	797.39	2.92	4.02	0.46	-0.93	0.35	no	SH	SP		Sb10g022270	0	1
comp60343_c0_seq3	176.18	175.32	0.78	0.71	-0.13	0.24	0.81	no	SH	SB		Sb10g022250	1	0
comp60343_c0_seq4	132.22	126.83	0.62	0.54	-0.19	0.31	0.75	no	SH	SB		Sb10g022250	1	0
comp74087_c0_seq1	20617.2	20878	31.69	29.3	-0.11	0.27	0.78	no	SH	SB		Sb10g022230	8	0
comp74087_c0_seq2	20565	20720.9	32.36	29.76	-0.12	0.28	0.77	no	SH	SB		Sb10g022230	8	0
comp72556_c0_seq1	12.56	10.4	0.31	0.24	-0.4	0.39	0.69	no	SH	SB		Sb10g022220	6	0
comp72556_c0_seq2	32.58	6.75	0.99	0.18	-2.4	2.29	0.02	no	SH	SB		Sb10g022220	7	0
comp46955_c0_seq1	551.85	1320.79	5.02	10.98	1.12	-2.31	0.02	no	SH	SP		Sb10g022210	0	3
comp57989_c1_seq1	95.99	44.92	1.04	0.44	-1.22	1.7	0.08	no	SH	SB		Sb10g022190	2	0
comp73496_c1_seq1	15.02	12.57	0.28	0.21	-0.38	0.38	0.69	no	SH	SB		Sb10g022170	1	0
comp80684_c0_seq1	0.7	2.17	0.07	0.19	1.49	-0.67	0.49	no	SH	SB		Sb10g022160	1	0
comp41223_c0_seq1	8.72	13.26	0.4	0.56	0.47	-0.46	0.63	no	SH	SB		Sb10g022150	4	0
comp79526_c0_seq1	106.22	144.23	0.92	1.14	0.3	-0.49	0.61	no	SH	SP		Sb10g022150	0	2
comp76318_c0_seq1	619.29	892.58	2.99	3.93	0.39	-0.82	0.41	no	SH	SB		Sb10g022140	4	1
comp76318_c0_seq2	309.73	473.34	1.97	2.75	0.48	-0.93	0.34	no	SH	SP		Sb10g022140	0	1
comp78382_c0_seq1	4005.03	5222.79	25.11	29.88	0.25	-0.59	0.55	no	SH	SB		Sb10g022110	5	3
comp64745_c0_seq1	18.36	28.22	0.49	0.68	0.48	-0.52	0.59	no	SH	SB		Sb10g022080	3	0
comp61451_c0_seq1	504.28	578.25	4.21	4.41	0.06	-0.13	0.89	no	SH	SP		Sb10g022060	0	1
comp61451_c0_seq2	5.4	3.96	0.42	0.28	-0.57	0.41	0.67	no	SH	SP		Sb10g022060	0	1
comp498470_c0_seq1	48.09	72	0.33	0.45	0.45	-0.64	0.51	no	SH	SP		Sb10g022040	0	1
comp57402_c0_seq1	23.71	26.89	0.3	0.31	0.05	-0.06	0.95	no	SH	SP		Sb10g022040	0	1
comp72366_c0_seq1	28	32.01	0.17	0.18	0.06	-0.07	0.93	no	SH	SP		Sb10g022040	0	2
comp7754367_c0_seq1	0	0.52	0	0.07	1.79769e+308	1.79769e+308	0.23	no	SH	SB		Sb10g022040	2	0
comp8924521_c0_seq1	4.89	0	0.14	0	-1.79769e+308	-1.79769e+308	0.03	no	SH	SP		Sb10g022040	0	1
comp75680_c0_seq1	3.55	16.52	0.06	0.28	2.08	-1.75	0.07	no	SH	SB		Sb10g022010	2	0
comp75680_c0_seq2	1.65	14.09	0.03	0.24	2.95	-2.17	0.02	no	SH	SB		Sb10g022010	2	0
comp75680_c0_seq3	52.36	19.19	1.12	0.37	-1.57	1.83	0.06	no	SH	SB		Sb10g022010	2	0
comp80026_c0_seq1	5.24	2.17	0.45	0.17	-1.39	0.88	0.37	no	SH	SP		Sb10g021980	0	1
comp80026_c1_seq1	113.89	93.4	1.41	1.05	-0.41	0.65	0.51	no	SH	SB		Sb10g021980	6	0
comp80026_c1_seq2	194.95	141.43	2.68	1.78	-0.59	0.98	0.32	no	SH	SB		Sb10g021980	6	0
comp10192637_c0_seq1	3.51	0.87	0.34	0.07	-2.14	1.12	0.26	no	SH	SB		Sb10g021935	1	0
comp61636_c0_seq1	87.9	199	0.54	1.11	1.04	-1.7	0.08	no	SH	SB		Sb10g021935	4	0
comp61636_c0_seq2	79.17	180.79	0.53	1.1	1.05	-1.68	0.09	no	SH	SB		Sb10g021935	4	0
comp67677_c0_seq1	11.19	23.5	0.16	0.31	0.93	-1.04	0.29	no	SH	SB		Sb10g021920	1	0
comp75667_c1_seq1	2.44	1.83	0.16	0.11	-0.54	0.34	0.72	no	SH	SB		Sb10g021800	6	0
comp78615_c0_seq1	5815.9	8680.44	27.62	37.63	0.44	-1.01	0.3	no	SH	SP		Sb10g021760	0	1
comp82356_c1_seq10	47.61	88.5	0.41	0.69	0.76	-1.14	0.25	no	SH	SB		Sb10g021760	1	0
comp82356_c1_seq2	62.18	120.09	0.37	0.65	0.81	-1.29	0.19	no	SH	SB		Sb10g021760	1	0
comp82356_c1_seq4	58.67	108.08	0.35	0.6	0.74	-1.16	0.24	no	SH	SB		Sb10g021760	1	0
comp82356_c1_seq6	50.81	94.39	0.34	0.58	0.76	-1.15	0.24	no	SH	SB		Sb10g021760	1	0
comp82356_c1_seq7	58.98	114.2	0.43	0.76	0.82	-1.28	0.19	no	SH	SB		Sb10g021760	1	0
comp82356_c1_seq9	55.47	102.2	0.42	0.7	0.74	-1.15	0.24	no	SH	SB		Sb10g021760	1	0
comp80499_c0_seq1	7554.45	6042.54	24.86	18.15	-0.45	1.08	0.27	no	SH	SB		Sb10g021750	5	4
comp71984_c0_seq1	60980.4	35529.2	368.67	196.06	-0.91	1.95	0.05	no	SH	SB		Sb10g021730	4	3
comp10144484_c0_seq1	0.68	2.55	0.1	0.36	1.75	-0.82	0.4	no	SH	SB		Sb10g021690	1	0
comp52117_c0_seq1	2.82	3.42	0.12	0.13	0.14	-0.09	0.92	no	SH	SB		Sb10g021690	2	1
comp25861_c0_seq1	1.75	4.04	0.14	0.29	1.07	-0.68	0.49	no	SH	SB		Sb10g021685	1	0
comp77152_c0_seq1	4067.35	6450.36	11.95	17.3	0.53	-1.25	0.2	no	SH	SB		Sb10g021660	5	1
comp83131_c1_seq1	34.86	22.46	2.5	1.47	-0.76	0.91	0.35	no	SH	SB		Sb10g021310	2	0
comp83131_c2_seq1	8.72	3.04	1.11	0.35	-1.64	1.13	0.25	no	SH	SB		Sb10g021310	1	0
comp83131_c0_seq1	267.25	382.58	0.78	1.02	0.38	-0.72	0.46	no	SH	SB		Sb10g021300	4	2
comp83131_c0_seq2	193.39	257.67	0.63	0.77	0.28	-0.51	0.6	no	SH	SB		Sb10g021300	4	2
comp83131_c0_seq3	200.52	259.81	0.68	0.81	0.24	-0.44	0.65	no	SH	SB		Sb10g021300	7	2
comp71743_c0_seq1	35790.1	19851.7	185.63	93.98	-0.98	2.34	0.01	no	SH	SB		Sb10g021290	9	1
comp83501_c0_seq10	6.34	8.93	0.02	0.02	0.36	-0.32	0.74	no	SH	SB		Sb10g021246	1	0
comp83501_c0_seq11	6.65	9.49	0.02	0.03	0.38	-0.35	0.72	no	SH	SB		Sb10g021246	1	0
comp83501_c0_seq13	6.2	7.55	0.02	0.02	0.15	-0.13	0.89	no	SH	SB		Sb10g021246	1	0
comp83501_c0_seq16	2.64	6.84	0.01	0.02	1.23	-0.94	0.34	no	SH	SB		Sb10g021246	1	0
comp83501_c0_seq17	2.07	4.91	0.01	0.02	1.11	-0.78	0.43	no	SH	SB		Sb10g021246	1	0
comp83501_c0_seq18	2.02	5.29	0.00993	0.02	1.25	-0.89	0.37	no	SH	SB		Sb10g021246	1	0
comp83501_c0_seq20	1.68	3.81	0.00879	0.01	1.05	-0.69	0.48	no	SH	SB		Sb10g021246	1	0
comp83501_c0_seq21	2.35	6.71	0.01	0.03	1.37	-1.02	0.3	no	SH	SB		Sb10g021246	1	0
comp83501_c0_seq24	1.65	4.93	0.00962	0.02	1.44	-0.97	0.33	no	SH	SB		Sb10g021246	1	0
comp83501_c0_seq25	1.88	5.29	0.01	0.02	1.35	-0.94	0.34	no	SH	SB		Sb10g021246	1	0
comp83501_c0_seq27	1.36	3.15	0.00876	0.01	1.08	-0.66	0.5	no	SH	SB		Sb10g021246	1	0
comp83501_c0_seq9	7.26	11.08	0.02	0.03	0.47	-0.45	0.65	no	SH	SB		Sb10g021246	1	0
comp15442943_c0_seq1	2.1	1.05	0.14	0.06	-1.12	0.58	0.55	no	SH	SB		Sb10g021156	6	0
comp3461364_c0_seq1	11.46	0	1.26	0	-1.79769e+308	-1.79769e+308	0.01	no	SH	SB		Sb10g021156	1	0
comp60276_c0_seq1	17.21	5.41	0.47	0.13	-1.8	1.55	0.12	no	SH	SB		Sb10g021150	8	2
comp3498598_c0_seq1	3.48	3.67	0.39	0.37	-0.05	0.04	0.96	no	SH	SB		Sb10g021130	7	1
comp71286_c0_seq1	1690.17	1895.71	5	5.12	0.03	-0.07	0.93	no	SH	SB		Sb10g021120	27	2
comp71286_c0_seq2	1740.68	1992.68	6.16	6.44	0.06	-0.14	0.88	no	SH	SB		Sb10g021120	27	2
comp81488_c0_seq1	34.72	40.2	0.24	0.26	0.07	-0.1	0.91	no	SH	SB		Sb10g021075	1	0
comp31628_c0_seq1	217.88	386.3	4.9	7.94	0.69	-1.28	0.19	no	SH	SP		Sb10g021050	0	1
comp83076_c1_seq10	21.01	19.77	0.07	0.06	-0.21	0.25	0.8	no	SH	SB		Sb10g021046	2	0
comp83076_c1_seq16	619.86	1093.89	2.95	4.75	0.68	-1.44	0.14	no	SH	SB		Sb10g021046	2	0
comp83076_c1_seq17	35.24	33.28	0.17	0.15	-0.21	0.27	0.78	no	SH	SB		Sb10g021046	2	0
comp83076_c1_seq19	325.99	643.64	1.69	3.04	0.84	-1.66	0.09	no	SH	SB		Sb10g021046	2	0
comp83076_c1_seq20	22.25	13.01	0.12	0.06	-0.9	0.98	0.32	no	SH	SB		Sb10g021046	2	0
comp83076_c1_seq21	89.54	40.33	0.52	0.21	-1.28	1.78	0.07	no	SH	SB		Sb10g021046	2	0
comp83076_c1_seq22	98.03	105.63	0.61	0.6	-0.02	0.03	0.96	no	SH	SB		Sb10g021046	1	0
comp83076_c1_seq24	7.43	13.2	0.05	0.08	0.69	-0.67	0.49	no	SH	SB		Sb10g021046	1	0
comp83076_c1_seq27	6.64	11.37	0.05	0.08	0.64	-0.6	0.54	no	SH	SB		Sb10g021046	1	0
comp83076_c1_seq35	5.24	4.92	0.42	0.36	-0.22	0.17	0.85	no	SH	SB		Sb10g021046	1	0
comp83076_c1_seq4	125.66	129.1	0.38	0.35	-0.09	0.15	0.87	no	SH	SB		Sb10g021046	2	0
comp83076_c1_seq5	34.8	41.87	0.11	0.12	0.13	-0.17	0.85	no	SH	SB		Sb10g021046	2	0
comp83076_c1_seq6	112.66	108.84	0.37	0.32	-0.18	0.29	0.76	no	SH	SB		Sb10g021046	2	0
comp83076_c1_seq7	34.01	40.04	0.11	0.12	0.1	-0.13	0.89	no	SH	SB		Sb10g021046	2	0
comp83076_c1_seq8	21.8	21.6	0.07	0.06	-0.14	0.17	0.86	no	SH	SB		Sb10g021046	2	0
comp74519_c0_seq1	1932.53	2399.83	9.32	10.56	0.18	-0.39	0.68	no	SH	SP		Sb10g021040	0	3
comp63107_c0_seq1	39.04	51.42	0.25	0.3	0.26	-0.36	0.71	no	SH	SB		Sb10g020955	3	1
comp63107_c0_seq2	3.67	4.27	0.1	0.11	0.08	-0.06	0.94	no	SH	SP		Sb10g020955	0	1
comp71624_c0_seq1	13542.5	9540.6	89.42	57.5	-0.63	1.51	0.12	no	SH	SP		Sb10g020950	0	1
comp82362_c0_seq1	473.55	493.98	2.22	2.11	-0.07	0.13	0.89	no	SH	SP		Sb10g020940	0	5
comp24115_c0_seq1	1.03	4.79	0.04	0.17	2.07	-1.13	0.25	no	SH	SB		Sb10g020930	3	0
comp80710_c0_seq1	13837.3	9182.15	63.72	38.59	-0.72	1.71	0.08	no	SH	SB		Sb10g020910	21	4
comp61416_c1_seq1	10.36	7.96	0.13	0.09	-0.51	0.45	0.64	no	SH	SB		Sb10g020890	4	0
comp72059_c0_seq1	249.19	284.4	1.13	1.17	0.05	-0.1	0.91	no	SH	SB		Sb10g020890	7	2
comp81723_c0_seq1	471.17	587.07	2.59	2.94	0.18	-0.37	0.71	no	SH	SP		Sb10g020855	0	3
comp81723_c0_seq2	412.35	481.41	3.03	3.23	0.09	-0.17	0.85	no	SH	SP		Sb10g020855	0	3
comp10304621_c0_seq1	0.34	1.58	0.04	0.18	2.07	-0.72	0.47	no	SH	SP		Sb10g020840	0	2
comp76018_c0_seq1	2709.82	3016.59	26.42	26.84	0.02	-0.05	0.95	no	SH	SP		Sb10g020830	0	1
comp81993_c0_seq1	2666.62	2280.4	19.73	15.4	-0.35	0.81	0.41	no	SH	SB		Sb10g020590	1	0
comp82546_c2_seq1	5636.05	6356.38	19.42	19.99	0.04	-0.09	0.92	no	SH	SB		Sb10g020580	22	1
comp82546_c2_seq2	3482.07	3768.22	16.42	16.22	-0.01	0.04	0.96	no	SH	SB		Sb10g020580	22	1
comp8351102_c0_seq1	3.48	1.05	0.21	0.06	-1.84	1	0.31	no	SH	SB		Sb10g020570	1	0
comp24817_c0_seq1	1.37	4.92	0.13	0.43	1.7	-1.04	0.29	no	SH	SB		Sb10g020550	1	0
comp68859_c0_seq1	88.55	111.02	0.7	0.8	0.19	-0.31	0.75	no	SH	SB		Sb10g020540	2	0
comp68859_c0_seq2	44.25	112.65	0.44	1.03	1.21	-1.84	0.06	no	SH	SB		Sb10g020540	2	0
comp74356_c0_seq1	9015.57	8728.98	60.46	53.43	-0.17	0.42	0.67	no	SH	SP		Sb10g020530	0	1
comp78799_c0_seq1	13856.5	12875	37.75	32.02	-0.23	0.56	0.57	no	SH	SP		Sb10g020525	0	1
comp63728_c0_seq1	6109.19	6361.07	40.43	38.42	-0.07	0.17	0.86	no	SH	SP		Sb10g020520	1	2
comp65858_c0_seq1	209.71	263.62	1.23	1.41	0.19	-0.35	0.72	no	SH	SB		Sb10g020510	3	0
comp65858_c0_seq2	212.55	270.13	1.27	1.47	0.21	-0.38	0.69	no	SH	SB		Sb10g020510	5	0
comp65858_c0_seq3	233.09	281.57	1.49	1.64	0.14	-0.25	0.79	no	SH	SB		Sb10g020510	3	0
comp65858_c0_seq4	235.93	288.07	1.53	1.71	0.15	-0.28	0.77	no	SH	SB		Sb10g020510	5	0
comp65858_c1_seq1	27.73	25.48	0.35	0.3	-0.25	0.3	0.76	no	SH	SP		Sb10g020510	0	1
comp65858_c1_seq4	15.92	12.41	1.5	1.07	-0.49	0.5	0.61	no	SH	SP		Sb10g020510	0	1
comp45472_c1_seq1	38.73	0.52	3.99	0.04	-6.32	3.1	0.00193	no	SH	SP		Sb10g020450	0	1
comp6454892_c0_seq1	3.86	0	0.28	0	-1.79769e+308	-1.79769e+308	0.04	no	SH	SB		Sb10g020450	1	0
comp44967_c0_seq1	7.67	33.47	0.25	0.99	1.99	-2.16	0.03	no	SH	SB		Sb10g020440	3	0
comp71284_c0_seq1	4848.37	5163.94	60.59	58.91	-0.04	0.08	0.92	no	SH	SP		Sb10g020430	0	3
comp83149_c0_seq2	1833.52	2586.75	6.27	8.07	0.36	-0.81	0.41	no	SH	SB		Sb10g020410	4	1
comp71320_c0_seq1	12570.2	16243	39.98	47.16	0.23	-0.56	0.56	no	SH	SB		Sb10g020400	12	4
comp83542_c0_seq7	517.29	471.79	2.06	1.71	-0.26	0.52	0.59	no	SH	SB		Sb10g020190	2	1
comp83542_c0_seq8	615.23	538.99	2.62	2.09	-0.32	0.64	0.51	no	SH	SB		Sb10g020190	3	2
comp72093_c0_seq1	6.25	15.25	0.17	0.38	1.15	-1.11	0.26	no	SH	SB		Sb10g020180	4	1
comp83507_c2_seq2	15.96	32.57	0.04	0.09	0.89	-1.06	0.28	no	SH	SB		Sb10g020155	1	0
comp83507_c2_seq21	1.11	2.69	0.07	0.15	1.14	-0.65	0.51	no	SH	SB		Sb10g020155	1	0
comp83507_c2_seq4	9.39	24.86	0.03	0.07	1.27	-1.37	0.16	no	SH	SB		Sb10g020155	1	0
comp63714_c0_seq1	153.41	136	1.52	1.23	-0.3	0.51	0.6	no	SH	SB		Sb10g020120	8	0
comp59683_c1_seq1	4670.63	7047.67	59.03	81.31	0.46	-1.03	0.3	no	SH	SP		Sb10g020110	1	3
comp76404_c0_seq1	14901.5	15854.1	61.47	59.7	-0.04	0.1	0.91	no	SH	SB		Sb10g020110	1	0
comp61496_c0_seq1	0.86	2.99	0.06	0.22	1.66	-0.82	0.4	no	SH	SB		Sb10g020080	1	0
comp80331_c1_seq1	1204.49	1794.49	4.25	5.79	0.44	-0.97	0.32	no	SH	SB		Sb10g020070	9	5
comp79069_c0_seq1	15537.5	16639.6	42.77	41.81	-0.03	0.07	0.93	no	SH	SP		Sb10g020060	0	3
comp79069_c0_seq2	4878.11	4938.99	16.86	15.58	-0.11	0.27	0.78	no	SH	SP		Sb10g020060	0	3
comp57439_c0_seq1	4.41	2.64	0.09	0.05	-0.86	0.53	0.59	no	SH	SB		Sb10g020050	1	0
comp57439_c0_seq2	3.7	1.05	0.15	0.04	-1.93	1.02	0.3	no	SH	SB		Sb10g020050	1	0
comp65292_c0_seq1	5.22	2.7	0.53	0.25	-1.08	0.76	0.44	no	SH	SB		Sb10g020030	2	0
comp76871_c0_seq1	42361.9	38761.3	232.23	193.95	-0.25	0.58	0.55	no	SH	SB		Sb10g020030	14	0
comp64697_c1_seq3	26.35	14.47	0.58	0.29	-0.99	1.11	0.26	no	SH	SP		Sb10g020020	0	1
comp80937_c0_seq1	3149.12	2576.3	11.96	8.93	-0.42	0.97	0.32	no	SH	SB		Sb10g020020	9	1
comp13284342_c0_seq1	0.7	1.74	0.12	0.28	1.16	-0.51	0.6	no	SH	SB		Sb10g020018	9	0
comp78039_c0_seq5	76.6	48.72	6.98	4.05	-0.78	1.07	0.28	no	SH	SP		Sb10g020018	1	2
comp58739_c0_seq1	11.14	6.54	0.08	0.04	-0.89	0.78	0.43	no	SH	SB		Sb10g020017	3	0
comp58739_c0_seq2	11.51	6.64	0.08	0.04	-0.92	0.83	0.4	no	SH	SB		Sb10g020017	3	0
comp80407_c0_seq1	7573.05	11724.7	18.36	25.95	0.49	-1.15	0.24	no	SH	SB		Sb10g020013	5	0
comp80980_c0_seq1	8.82	3.33	0.14	0.04	-1.53	1.23	0.21	no	SH	SP		Sb10g020013	0	2
comp80980_c0_seq2	8.46	2.46	0.14	0.03	-1.91	1.45	0.14	no	SH	SP		Sb10g020013	0	2
comp80980_c0_seq3	1.82	0	0.09	0	-1.79769e+308	-1.79769e+308	0.09	no	SH	SP		Sb10g020013	0	2
comp80980_c0_seq4	4.97	2.17	0.28	0.11	-1.32	0.82	0.4	no	SH	SP		Sb10g020013	0	2
comp80980_c0_seq5	1.45	0.43	0.11	0.03	-1.87	0.75	0.45	no	SH	SP		Sb10g020013	0	2
comp80980_c2_seq1	16.07	8.83	0.19	0.09	-0.99	0.97	0.32	no	SH	SP		Sb10g020013	0	2
comp77817_c0_seq1	1377.38	1382.86	11.38	10.43	-0.12	0.26	0.78	no	SH	SP		Sb10g019790	0	1
comp7663671_c0_seq1	1.74	1.74	0.19	0.18	-0.13	0.07	0.94	no	SH	SB		Sb10g019770	1	0
comp75715_c0_seq1	1.74	0.52	0.26	0.07	-1.84	0.81	0.41	no	SH	SB		Sb10g019750	5	0
comp75715_c1_seq2	12.78	6.35	0.24	0.11	-1.13	0.92	0.35	no	SH	SB		Sb10g019750	3	0
comp4742299_c0_seq1	11.93	3.04	0.28	0.06	-2.1	1.46	0.14	no	SH	SP		Sb10g019740	0	4
comp58623_c0_seq1	28.32	4.42	0.12	0.01	-2.81	2.51	0.01	no	SH	SP		Sb10g019740	0	1
comp58623_c0_seq2	16.03	6.01	0.07	0.02	-1.54	1.39	0.16	no	SH	SP		Sb10g019740	0	1
comp58623_c0_seq3	46.53	21.01	0.21	0.08	-1.27	1.56	0.11	no	SH	SP		Sb10g019740	0	1
comp83062_c0_seq1	6912.55	6559.45	13.93	12.07	-0.2	0.48	0.62	no	SH	SP		Sb10g019730	1	2
comp83062_c0_seq2	1087.91	656.18	3.21	1.76	-0.86	1.78	0.07	no	SH	SP		Sb10g019730	1	2
comp80007_c0_seq1	1071.31	1631.59	4.49	6.25	0.47	-0.99	0.32	no	SH	SB		Sb10g019670	5	1
comp82284_c0_seq1	88.22	104.91	0.43	0.47	0.11	-0.18	0.85	no	SH	SB		Sb10g019660	2	1
comp79729_c0_seq1	717.94	699.64	8.64	7.68	-0.16	0.35	0.72	no	SH	SB		Sb10g019640	5	0
comp79729_c0_seq2	88.48	108.04	1.8	2.01	0.15	-0.25	0.8	no	SH	SB		Sb10g019640	1	0
comp81989_c0_seq1	4410.15	3417.97	19.42	13.74	-0.49	1.15	0.24	no	SH	SB		Sb10g019630	9	4
comp77951_c0_seq1	10630.7	17999.6	49.98	77.25	0.62	-1.44	0.14	no	SH	SB		Sb10g019590	8	0
comp77951_c0_seq2	1880.86	1162.94	11.66	6.58	-0.82	1.83	0.06	no	SH	SB		Sb10g019590	8	0
comp77951_c0_seq3	1074.66	1172.4	8.46	8.43	-0.00611	0.01	0.98	no	SH	SB		Sb10g019590	8	0
comp28403_c0_seq1	2.79	0.43	0.49	0.07	-2.81	1.18	0.23	no	SH	SB		Sb10g019340	1	0
comp60218_c0_seq1	14090	23753	42.72	65.74	0.62	-1.44	0.14	no	SH	SB		Sb10g019340	11	1
comp82044_c0_seq1	4572.36	5741.18	16.42	18.82	0.19	-0.46	0.64	no	SH	SB		Sb10g019330	3	0
comp77742_c0_seq1	628.07	679.99	6.42	6.35	-0.01	0.03	0.97	no	SH	SB		Sb10g019120	4	0
comp12802_c0_seq1	13.96	5.6	0.31	0.11	-1.44	1.3	0.19	no	SH	SP		Sb10g018920	0	1
comp81150_c0_seq3	32.82	83.28	0.26	0.61	1.21	-1.73	0.08	no	SH	SB		Sb10g018920	1	0
comp81150_c0_seq4	38.43	87.81	0.34	0.72	1.06	-1.51	0.12	no	SH	SB		Sb10g018920	1	0
comp129509_c0_seq1	253.62	275.72	6.56	6.51	-0.01	0.02	0.98	no	SH	SB		Sb10g018720	3	2
comp81390_c0_seq1	1780.01	1688.26	14.2	12.29	-0.2	0.46	0.64	no	SH	SB		Sb10g018720	23	8
comp81390_c0_seq2	2216.05	1895.23	19.16	14.95	-0.35	0.79	0.42	no	SH	SB		Sb10g018720	20	11
comp81746_c0_seq1	89.53	83.36	0.69	0.58	-0.23	0.36	0.71	no	SH	SB		Sb10g018300	17	6
comp3685117_c0_seq1	4.13	10.71	0.15	0.36	1.24	-0.99	0.31	no	SH	SB		Sb10g018270	3	1
comp80597_c0_seq1	1484.19	2046.41	5.16	6.5	0.33	-0.72	0.46	no	SH	SP		Sb10g018070	0	1
comp80597_c0_seq2	1612.38	2313.33	5.69	7.45	0.38	-0.85	0.39	no	SH	SP		Sb10g018070	0	1
comp80597_c0_seq3	1138.96	1654.91	4.62	6.13	0.4	-0.87	0.38	no	SH	SP		Sb10g018070	0	1
comp80597_c0_seq4	1267.15	1921.83	5.23	7.24	0.46	-1.02	0.3	no	SH	SP		Sb10g018070	0	1
comp82457_c2_seq11	166.3	67.45	0.57	0.21	-1.43	2.24	0.02	no	SH	SB		Sb10g018040	4	0
comp82457_c2_seq12	167.69	62.08	0.58	0.19	-1.56	2.42	0.01	no	SH	SB		Sb10g018040	4	0
comp82457_c2_seq13	164.26	63.39	0.57	0.2	-1.5	2.33	0.01	no	SH	SB		Sb10g018040	4	0
comp82457_c2_seq21	551.76	470	2.42	1.88	-0.36	0.73	0.46	no	SH	SB		Sb10g018040	4	0
comp82457_c2_seq24	619.29	521.2	2.93	2.25	-0.38	0.77	0.43	no	SH	SB		Sb10g018040	4	0
comp82457_c2_seq33	114.23	75.4	0.58	0.35	-0.73	1.13	0.25	no	SH	SB		Sb10g018040	4	0
comp82457_c2_seq34	109	81.29	0.57	0.39	-0.55	0.86	0.38	no	SH	SB		Sb10g018040	4	0
comp82457_c2_seq36	911.45	564.53	5.29	2.99	-0.82	1.71	0.08	no	SH	SB		Sb10g018040	4	0
comp82457_c2_seq40	95.46	62.49	0.65	0.39	-0.74	1.11	0.26	no	SH	SB		Sb10g018040	4	0
comp82457_c2_seq8	167.34	65.74	0.57	0.2	-1.47	2.31	0.02	no	SH	SB		Sb10g018040	4	0
comp81148_c0_seq1	3294.03	4497.83	10.07	12.55	0.31	-0.74	0.45	no	SH	SB		Sb10g017830	5	0
comp81148_c0_seq2	5382.98	7999.66	18.16	24.64	0.43	-1.04	0.29	no	SH	SB		Sb10g017830	5	0
comp67366_c0_seq1	3.09	3.89	0.03	0.03	0.2	-0.13	0.89	no	SH	SB		Sb10g017820	2	0
comp67366_c0_seq2	3.79	3.54	0.04	0.03	-0.23	0.15	0.87	no	SH	SB		Sb10g017820	3	0
comp67366_c0_seq3	1.4	2.14	0.01	0.02	0.47	-0.26	0.79	no	SH	SB		Sb10g017820	2	0
comp67366_c0_seq4	1.41	1.69	0.02	0.02	0.13	-0.07	0.94	no	SH	SB		Sb10g017820	2	0
comp67366_c0_seq5	2.11	1.79	0.03	0.02	-0.37	0.21	0.82	no	SH	SB		Sb10g017820	3	0
comp67366_c0_seq6	2.12	1.34	0.03	0.01	-0.78	0.45	0.65	no	SH	SB		Sb10g017820	3	0
comp75253_c0_seq1	1006.66	1540.6	3.59	5.02	0.48	-1.05	0.29	no	SH	SB		Sb10g017820	9	0
comp75253_c0_seq2	1138.35	1737.48	4.19	5.83	0.47	-1.05	0.29	no	SH	SB		Sb10g017820	9	0
comp68652_c0_seq1	15.64	56.74	0.17	0.58	1.72	-2.17	0.02	no	SH	SP		Sb10g017790	2	3
comp47820_c0_seq1	3.5	13.94	0.08	0.31	1.86	-1.62	0.1	no	SH	SB		Sb10g017785	7	1
comp70361_c1_seq1	18.07	69.64	0.24	0.87	1.81	-2.37	0.01	no	SH	SB		Sb10g017780	6	1
comp83508_c0_seq1	25.11	39.14	0.1	0.14	0.5	-0.64	0.51	no	SH	SB		Sb10g017481	8	4
comp83508_c0_seq12	9.89	11.91	0.13	0.15	0.13	-0.13	0.89	no	SH	SB		Sb10g017481	11	3
comp83508_c0_seq2	27.18	38.22	0.11	0.14	0.35	-0.46	0.64	no	SH	SB		Sb10g017481	8	4
comp83508_c0_seq5	3.98	12.45	0.02	0.07	1.51	-1.2	0.22	no	SH	SB		Sb10g017481	8	4
comp83508_c0_seq6	45.41	76.03	0.29	0.45	0.61	-0.89	0.37	no	SH	SB		Sb10g017481	11	3
comp83508_c0_seq7	3.07	9.41	0.02	0.05	1.48	-1.08	0.27	no	SH	SB		Sb10g017481	8	4
comp83508_c0_seq8	6.05	11.52	0.04	0.07	0.79	-0.7	0.47	no	SH	SB		Sb10g017481	8	4
comp83508_c0_seq9	5.13	8.48	0.03	0.05	0.59	-0.49	0.62	no	SH	SB		Sb10g017481	8	4
comp9197661_c0_seq1	0.7	0.96	0.09	0.11	0.31	-0.14	0.88	no	SH	SP		Sb10g017481	0	4
comp9237482_c0_seq1	1.75	2.11	0.27	0.3	0.13	-0.07	0.93	no	SH	SB		Sb10g016955	1	0
comp44554_c0_seq1	31.57	9.99	1.23	0.35	-1.79	1.87	0.06	no	SH	SB		Sb10g016930	1	0
comp66019_c0_seq1	4953.59	5117.77	19.79	18.66	-0.08	0.19	0.84	no	SH	SB		Sb10g016920	11	0
comp66019_c0_seq2	4740.47	3901.95	19.77	14.85	-0.41	0.96	0.33	no	SH	SB		Sb10g016920	11	0
comp59387_c0_seq1	2260.38	2437.95	8.81	8.68	-0.02	0.05	0.95	no	SH	SB		Sb10g016910	2	0
comp59387_c0_seq2	673.26	775.09	3.32	3.49	0.07	-0.14	0.88	no	SH	SB		Sb10g016910	2	0
comp57616_c0_seq1	4525.77	3020.61	17.96	10.94	-0.71	1.57	0.11	no	SH	SB		Sb10g016776	25	10
comp79597_c0_seq1	3930.5	5917.74	25.44	34.96	0.45	-1.06	0.28	no	SH	SB		Sb10g015890	9	1
comp62180_c0_seq1	129.69	325.97	1.03	2.36	1.19	-1.96	0.04	no	SH	SP		Sb10g015690	0	3
comp76981_c0_seq1	4085.78	3926.04	21.79	19.11	-0.18	0.44	0.65	no	SH	SB		Sb10g015270	3	1
comp11007663_c0_seq1	1.37	1.74	0.05	0.06	0.2	-0.1	0.91	no	SH	SB		Sb10g015161	3	2
comp11500809_c0_seq1	1.05	1.01	0.01	0.01	-0.18	0.09	0.92	no	SH	SB		Sb10g015050	12	7
comp11500809_c0_seq2	1.05	0.48	0.01	0.00826	-1.25	0.5	0.61	no	SH	SB		Sb10g015050	12	5
comp80444_c0_seq1	2899.03	3641.58	6.62	7.59	0.19	-0.45	0.64	no	SH	SP		Sb10g014850	0	4
comp69667_c0_seq1	2584.09	2667.91	11.04	10.4	-0.08	0.19	0.84	no	SH	SB		Sb10g014640	3	1
comp71486_c0_seq1	74.28	134.87	1.55	2.57	0.72	-1.13	0.25	no	SH	SB		Sb10g014630	8	0
comp14017_c0_seq1	11.29	1.05	0.3	0.02	-3.54	2	0.04	no	SH	SP		Sb10g014430	0	2
comp28248_c0_seq1	0.68	3.67	0.04	0.21	2.28	-1.12	0.26	no	SH	SB		Sb10g014430	1	0
comp3144739_c0_seq1	10.86	10.55	0.31	0.28	-0.17	0.16	0.86	no	SH	SP		Sb10g014430	0	1
comp82235_c0_seq1	5734.38	6299.95	17.09	17.14	0.00401	-0.00954	0.99	no	SH	SP		Sb10g014430	0	3
comp4243346_c0_seq1	10.46	0.87	0.3	0.02	-3.71	2.07	0.03	no	SH	SB		Sb10g014230	5	0
comp50890_c0_seq1	6.25	3.95	0.22	0.13	-0.79	0.62	0.53	no	SH	SB		Sb10g014230	1	0
comp6101241_c0_seq1	7.7	3.86	0.11	0.05	-1.12	0.91	0.35	no	SH	SB		Sb10g014230	3	1
comp82482_c2_seq1	1129.9	1239.42	2.83	2.84	0.00177	-0.00386	0.99	no	SH	SB		Sb10g014230	13	10
comp82482_c2_seq2	445.51	473.45	1.32	1.28	-0.04	0.08	0.93	no	SH	SB		Sb10g014230	11	9
comp82482_c2_seq3	530.86	818.47	1.6	2.25	0.49	-1	0.31	no	SH	SB		Sb10g014230	13	10
comp82482_c2_seq4	511.27	723.15	1.67	2.16	0.36	-0.74	0.45	no	SH	SB		Sb10g014230	13	10
comp80914_c1_seq1	59.56	136.19	0.8	1.68	1.06	-1.68	0.09	no	SH	SB		Sb10g014220	9	0
comp83497_c0_seq1	66.32	50.63	0.1	0.07	-0.52	0.74	0.45	no	SH	SB		Sb10g014210	1	0
comp83497_c0_seq2	65.89	50.45	0.1	0.07	-0.51	0.73	0.46	no	SH	SB		Sb10g014210	1	0
comp83497_c0_seq3	69.94	53.48	0.11	0.08	-0.51	0.75	0.45	no	SH	SB		Sb10g014210	1	0
comp83497_c0_seq4	69.51	53.3	0.11	0.08	-0.51	0.74	0.45	no	SH	SB		Sb10g014210	1	0
comp83497_c0_seq5	64.61	48.76	0.11	0.07	-0.53	0.76	0.44	no	SH	SB		Sb10g014210	1	0
comp83497_c0_seq6	64.17	48.57	0.11	0.08	-0.53	0.75	0.44	no	SH	SB		Sb10g014210	1	0
comp83497_c0_seq7	68.23	51.61	0.12	0.08	-0.53	0.76	0.44	no	SH	SB		Sb10g014210	1	0
comp83497_c0_seq8	67.79	51.43	0.12	0.08	-0.53	0.76	0.44	no	SH	SB		Sb10g014210	1	0
comp79838_c0_seq1	9.74	8.46	0.11	0.09	-0.33	0.29	0.76	no	SH	SB		Sb10g014200	3	0
comp79838_c1_seq1	158.38	149.13	1.62	1.39	-0.21	0.37	0.71	no	SH	SP		Sb10g014200	0	2
comp79838_c1_seq2	243.11	280.14	2.54	2.68	0.07	-0.13	0.89	no	SH	SP		Sb10g014200	0	2
comp68720_c0_seq1	24.5	28.41	0.41	0.43	0.08	-0.09	0.92	no	SH	SB		Sb10g014190	1	0
comp12332868_c0_seq1	1.41	2.8	0.04	0.08	0.85	-0.5	0.61	no	SH	SB		Sb10g013965	1	0
comp82408_c0_seq12	262.24	615.17	5.7	12.2	1.09	-2.11	0.03	no	SH	SB		Sb10g013965	13	1
comp82408_c0_seq4	216.37	523.72	0.98	2.17	1.14	-2.17	0.03	no	SH	SB		Sb10g013965	8	1
comp82714_c3_seq10	125.63	163.88	1.71	2.03	0.25	-0.42	0.67	no	SH	SB		Sb10g013965	1	0
comp82714_c3_seq2	161.16	216.14	0.69	0.85	0.29	-0.51	0.6	no	SH	SB		Sb10g013965	1	0
comp82714_c3_seq3	181.22	261.81	1.03	1.36	0.39	-0.71	0.47	no	SH	SB		Sb10g013965	1	0
comp82714_c3_seq4	167.85	244.14	0.96	1.28	0.4	-0.72	0.46	no	SH	SB		Sb10g013965	1	0
comp82714_c3_seq5	154.92	210.31	0.94	1.17	0.3	-0.54	0.58	no	SH	SB		Sb10g013965	1	0
comp82714_c3_seq6	141.55	192.64	0.87	1.08	0.31	-0.53	0.58	no	SH	SB		Sb10g013965	1	0
comp82714_c3_seq7	145.24	187.38	1.01	1.19	0.23	-0.4	0.68	no	SH	SB		Sb10g013965	1	0
comp82714_c3_seq8	161.61	238.31	1.52	2.05	0.42	-0.75	0.44	no	SH	SB		Sb10g013965	1	0
comp82714_c3_seq9	135.32	186.82	1.44	1.81	0.33	-0.57	0.56	no	SH	SB		Sb10g013965	1	0
comp83263_c1_seq19	85.99	233.16	2.01	4.99	1.3	-2.15	0.03	no	SH	SB		Sb10g013965	4	2
comp77084_c0_seq1	45.46	21.4	0.67	0.29	-1.21	1.5	0.13	no	SH	SB		Sb10g013960	7	2
comp77084_c0_seq2	43.03	13.81	0.72	0.21	-1.77	1.95	0.05	no	SH	SB		Sb10g013960	7	2
comp7520324_c0_seq1	7.76	7.15	0.13	0.11	-0.24	0.2	0.83	no	SH	SB		Sb10g013950	8	1
comp82602_c0_seq1	2621.9	2319.05	4.69	3.78	-0.3	0.71	0.47	no	SH	SP		Sb10g013950	0	2
comp82602_c0_seq2	2455.32	2189.94	6.49	5.28	-0.29	0.68	0.49	no	SH	SP		Sb10g013950	0	2
comp82602_c0_seq4	2644.08	2256.12	9.33	7.26	-0.36	0.83	0.4	no	SH	SP		Sb10g013950	0	2
comp82808_c0_seq1	1541.11	1181.68	4.21	2.95	-0.51	1.12	0.25	no	SH	SP		Sb10g013750	1	3
comp82808_c0_seq2	1414.74	1090.55	3.91	2.75	-0.5	1.1	0.27	no	SH	SP		Sb10g013750	1	3
comp82808_c0_seq3	463.82	426.21	1.58	1.33	-0.25	0.5	0.61	no	SH	SP		Sb10g013750	1	3
comp82808_c0_seq4	337.45	335.08	1.17	1.06	-0.14	0.27	0.78	no	SH	SP		Sb10g013750	1	3
comp56772_c1_seq1	3.82	1.74	0.18	0.07	-1.26	0.74	0.45	no	SH	SP		Sb10g013720	0	1
comp82613_c3_seq1	1133.42	2508.5	8.45	17.07	1.01	-2.2	0.02	no	SH	SB		Sb10g013720	6	0
comp8678098_c0_seq1	2.41	0.52	0.36	0.07	-2.31	1.01	0.3	no	SH	SB		Sb10g013720	1	0
comp66397_c0_seq3	5	3.54	0.16	0.1	-0.62	0.46	0.64	no	SH	SP		Sb10g013700	0	1
comp64399_c0_seq1	4640.36	5182.32	40.37	41.16	0.02	-0.06	0.94	no	SH	SB		Sb10g013280	6	0
comp3106781_c0_seq1	9.14	4.23	0.28	0.12	-1.24	0.9	0.36	no	SH	SB		Sb10g013020	2	0
comp3666_c0_seq1	4.55	0	0.76	0	-1.79769e+308	-1.79769e+308	0.03	no	SH	SP		Sb10g013020	0	3
comp3666_c1_seq1	6.31	3.17	0.38	0.17	-1.12	0.76	0.44	no	SH	SB		Sb10g013020	10	0
comp79895_c0_seq3	333.3	136.3	1.3	0.48	-1.42	2.28	0.02	no	SH	SB		Sb10g013020	5	1
comp76413_c0_seq4	8446.76	5359.37	61.44	35.58	-0.78	1.88	0.05	no	SH	SP		Sb10g012990	0	1
comp76413_c0_seq5	500.51	530.33	4.48	4.33	-0.04	0.09	0.92	no	SH	SP		Sb10g012990	0	1
comp64662_c0_seq1	5999.36	5941.16	46.61	42.13	-0.14	0.34	0.73	no	SH	SP		Sb10g012980	0	4
comp80280_c0_seq1	672.05	513.31	3.34	2.33	-0.52	1.03	0.29	no	SH	SB		Sb10g012970	7	0
comp80280_c0_seq2	679.37	428.57	3.42	1.97	-0.79	1.53	0.12	no	SH	SB		Sb10g012970	7	0
comp81707_c0_seq1	70.28	44.43	0.23	0.13	-0.79	1.11	0.26	no	SH	SB		Sb10g012871	4	0
comp81707_c0_seq2	58.8	31.72	0.3	0.14	-1.02	1.35	0.17	no	SH	SB		Sb10g012871	4	0
comp70932_c0_seq1	27.26	13.44	0.8	0.36	-1.15	1.2	0.22	no	SH	SP		Sb10g012770	0	4
comp70932_c1_seq1	2.1	0	0.34	0	-1.79769e+308	-1.79769e+308	0.08	no	SH	SP		Sb10g012770	0	1
comp67621_c0_seq1	15114.4	13487.9	91.37	74.43	-0.29	0.67	0.49	no	SH	SP		Sb10g012760	0	5
comp81025_c5_seq4	5290.28	5100.59	32.12	28.26	-0.18	0.43	0.66	no	SH	SP		Sb10g012730	0	1
comp59259_c0_seq1	17.69	12.05	0.28	0.17	-0.68	0.68	0.49	no	SH	SB		Sb10g012710	2	0
comp72841_c0_seq1	1864.94	1294.57	9.93	6.29	-0.65	1.43	0.15	no	SH	SB		Sb10g012230	6	0
comp72841_c0_seq2	582.23	500.7	3.66	2.87	-0.34	0.68	0.49	no	SH	SB		Sb10g012230	6	0
comp74746_c0_seq1	271.43	258.45	1.96	1.71	-0.2	0.37	0.71	no	SH	SB		Sb10g012200	14	1
comp74746_c0_seq2	167.92	190.43	1.23	1.27	0.04	-0.08	0.93	no	SH	SB		Sb10g012200	14	1
comp74746_c0_seq3	47.89	39.9	0.82	0.63	-0.39	0.52	0.59	no	SH	SB		Sb10g012200	14	1
comp76993_c0_seq1	251.03	237.47	0.75	0.65	-0.21	0.39	0.69	no	SH	SP		Sb10g012170	0	1
comp76993_c0_seq2	239.13	223.04	0.76	0.65	-0.23	0.42	0.67	no	SH	SP		Sb10g012170	0	1
comp76993_c0_seq3	247.78	235.08	0.91	0.78	-0.2	0.38	0.7	no	SH	SP		Sb10g012170	0	1
comp76993_c0_seq4	235.87	220.65	0.93	0.8	-0.22	0.41	0.67	no	SH	SP		Sb10g012170	0	1
comp76993_c0_seq5	317.61	290.38	1.38	1.15	-0.26	0.49	0.62	no	SH	SP		Sb10g012170	0	1
comp80649_c0_seq1	126.74	171.13	0.37	0.46	0.3	-0.51	0.6	no	SH	SB		Sb10g012160	2	0
comp80649_c0_seq2	134.81	178.1	0.42	0.5	0.27	-0.46	0.64	no	SH	SB		Sb10g012160	2	0
comp80649_c0_seq3	109.17	146.63	0.54	0.66	0.29	-0.48	0.62	no	SH	SB		Sb10g012160	6	0
comp80649_c0_seq4	117.24	153.6	0.62	0.75	0.25	-0.43	0.66	no	SH	SB		Sb10g012160	6	0
comp80649_c0_seq5	32.9	23.6	1.82	1.19	-0.61	0.74	0.45	no	SH	SB		Sb10g012160	3	0
comp75475_c0_seq1	448.9	734.85	1.55	2.32	0.57	-1.16	0.24	no	SH	SP		Sb10g012140	0	1
comp75475_c0_seq2	383.35	663.56	1.41	2.23	0.65	-1.31	0.18	no	SH	SP		Sb10g012140	0	1
comp75475_c0_seq3	334.7	637.34	1.34	2.33	0.79	-1.57	0.11	no	SH	SP		Sb10g012140	0	1
comp75475_c0_seq4	343.02	651.04	1.48	2.57	0.79	-1.57	0.11	no	SH	SP		Sb10g012140	0	1
comp78696_c0_seq3	519.52	486.63	2.45	2.09	-0.22	0.45	0.64	no	SH	SB		Sb10g012120	2	0
comp71974_c0_seq1	247.86	334.5	2.64	3.26	0.3	-0.55	0.57	no	SH	SP		Sb10g012093	0	1
comp71974_c0_seq2	54.14	188.38	3.22	10.24	1.66	-2.6	0.00907	no	SH	SP		Sb10g012093	0	3
comp81492_c2_seq1	12.14	55	0.65	2.7	2.04	-2.43	0.01	no	SH	SP		Sb10g012093	0	1
comp82780_c0_seq3	327.52	283.56	2.24	1.77	-0.33	0.62	0.53	no	SH	SP		Sb10g012093	0	1
comp82780_c0_seq9	9.19	13.92	0.12	0.16	0.46	-0.46	0.64	no	SH	SP		Sb10g012093	0	1
comp82355_c2_seq1	165.9	132.98	1.35	0.98	-0.45	0.71	0.47	no	SH	SP		Sb10g012090	0	2
comp79237_c0_seq1	757.7	947.88	3.14	3.59	0.19	-0.39	0.68	no	SH	SP		Sb10g011830	1	2
comp12221372_c0_seq1	2.12	1.05	0.34	0.15	-1.13	0.56	0.56	no	SH	SP		Sb10g011820	0	1
comp59165_c0_seq1	1638.64	2845.46	8.13	12.89	0.66	-1.5	0.13	no	SH	SB		Sb10g011820	3	0
comp68444_c0_seq1	1023.93	2014.39	4.94	8.87	0.84	-1.67	0.09	no	SH	SB		Sb10g011810	6	1
comp81561_c0_seq1	9113.08	8749.78	25.05	21.95	-0.19	0.44	0.65	no	SH	SB		Sb10g011790	13	1
comp81561_c0_seq2	10528.2	9445.81	29.34	24.03	-0.28	0.67	0.5	no	SH	SB		Sb10g011790	13	1
comp72014_c0_seq1	5365.63	10226	22.82	39.71	0.79	-1.88	0.05	no	SH	SP		Sb10g011780	0	2
comp29524_c0_seq1	3.82	0	0.19	0	-1.79769e+308	-1.79769e+308	0.04	no	SH	SP		Sb10g011631	0	1
comp7656284_c0_seq1	1.37	3.04	0.13	0.26	1.01	-0.55	0.58	no	SH	SB		Sb10g011631	1	0
comp60871_c0_seq1	9.76	14.65	0.58	0.8	0.45	-0.43	0.66	no	SH	SB		Sb10g011220	12	0
comp81566_c2_seq1	5797.92	6892.73	16.26	17.65	0.11	-0.27	0.78	no	SH	SB		Sb10g011100	14	2
comp16611_c0_seq1	3.5	0.52	0.12	0.01	-2.85	1.31	0.18	no	SH	SP		Sb10g011070	0	1
comp46077_c0_seq1	845.85	1176.63	6.58	8.35	0.34	-0.72	0.46	no	SH	SB		Sb10g011070	8	1
comp45991_c0_seq1	686.91	1241.26	4.96	8.18	0.72	-1.45	0.14	no	SH	SP		Sb10g011058	3	4
comp79555_c0_seq1	6881.49	9533.66	25.71	32.51	0.33	-0.8	0.42	no	SH	SP		Sb10g011050	1	5
comp444058_c0_seq1	57.97	18.79	2.41	0.71	-1.75	2.09	0.03	no	SH	SB		Sb10g011040	5	0
comp65882_c0_seq1	19945.4	19464	107.03	95.33	-0.16	0.39	0.69	no	SH	SB		Sb10g011040	8	3
comp72444_c0_seq1	64.08	59.74	0.3	0.26	-0.23	0.33	0.73	no	SH	SP		Sb10g011030	1	3
comp62025_c0_seq1	148.85	117.42	1.34	0.97	-0.47	0.75	0.44	no	SH	SP		Sb10g010990	0	3
comp83254_c1_seq2	36.52	45.67	0.36	0.41	0.19	-0.24	0.8	no	SH	SP		Sb10g010945	1	10
comp71315_c0_seq1	82.33	77.96	0.69	0.59	-0.21	0.3	0.75	no	SH	SB		Sb10g010932	1	0
comp71315_c0_seq2	20.86	11.3	0.23	0.11	-1.01	1.03	0.29	no	SH	SB		Sb10g010932	1	0
comp83566_c0_seq11	204.21	270.66	4.17	5.05	0.27	-0.49	0.62	no	SH	SP		Sb10g010920	0	1
comp83566_c0_seq4	176.47	239.45	1.94	2.4	0.3	-0.54	0.58	no	SH	SP		Sb10g010920	0	1
comp82408_c0_seq9	293.62	938.09	3.34	9.76	1.54	-3.01	0.00257	no	SH	SP		Sb10g010915	0	2
comp74147_c0_seq1	248.8	301.55	0.83	0.92	0.14	-0.27	0.78	no	SH	SB		Sb10g010900	7	0
comp74147_c0_seq2	244.38	306.21	0.83	0.95	0.19	-0.35	0.71	no	SH	SB		Sb10g010900	7	0
comp79648_c0_seq1	221.15	254.62	0.87	0.91	0.07	-0.12	0.89	no	SH	SB		Sb10g010850	3	0
comp79648_c0_seq2	80.01	109.29	0.31	0.39	0.31	-0.5	0.61	no	SH	SB		Sb10g010850	3	0
comp49615_c0_seq1	0.87	1.49	0.05	0.08	0.64	-0.31	0.74	no	SH	SB		Sb10g010845	3	0
comp49615_c0_seq2	0.52	1.05	0.03	0.06	0.87	-0.34	0.73	no	SH	SB		Sb10g010845	3	0
comp66239_c1_seq1	23.41	32.89	1.35	1.74	0.35	-0.44	0.65	no	SH	SB		Sb10g010840	1	0
comp86376_c0_seq1	3829.73	3569.22	20.67	17.58	-0.23	0.54	0.58	no	SH	SP		Sb10g010840	0	1
comp81485_c0_seq1	3134.11	3495.57	9.66	9.83	0.02	-0.06	0.95	no	SH	SB		Sb10g010830	3	0
comp68673_c0_seq1	90.62	106.34	1.15	1.23	0.09	-0.15	0.87	no	SH	SB		Sb10g010820	4	1
comp68673_c1_seq1	7.34	6.41	0.2	0.16	-0.32	0.28	0.77	no	SH	SP		Sb10g010820	0	1
comp61756_c1_seq1	178.19	273.53	1.29	1.8	0.48	-0.87	0.38	no	SH	SP		Sb10g010810	0	1
comp72159_c0_seq1	278.28	291.56	1.36	1.3	-0.06	0.12	0.9	no	SH	SB		Sb10g010810	3	1
comp3474296_c0_seq1	12.76	6.35	0.19	0.09	-1.13	0.87	0.37	no	SH	SP		Sb10g010800	0	1
comp65442_c0_seq1	2278.78	5250.44	3.48	7.33	1.07	-2.39	0.01	no	SH	SB		Sb10g010780	2	1
comp75420_c0_seq1	3261.18	3364.09	8.79	8.28	-0.08	0.2	0.84	no	SH	SB		Sb10g010760	3	2
comp15309724_c0_seq1	0.68	1.93	0.03	0.09	1.35	-0.64	0.51	no	SH	SB		Sb10g010750	2	0
comp79304_c0_seq1	72.07	100.98	0.4	0.51	0.35	-0.55	0.58	no	SH	SB		Sb10g010720	13	4
comp79304_c0_seq2	66.48	87.9	0.39	0.47	0.27	-0.41	0.67	no	SH	SB		Sb10g010720	12	4
comp79304_c0_seq3	50.96	62.55	0.5	0.56	0.16	-0.23	0.81	no	SH	SB		Sb10g010720	9	0
comp45661_c0_seq1	3.1	0.87	0.23	0.05	-1.96	0.99	0.31	no	SH	SB		Sb10g010710	2	0
comp59972_c0_seq1	17.81	9.58	0.16	0.08	-1.02	0.92	0.35	no	SH	SB		Sb10g010710	3	0
comp77635_c0_seq1	1414.94	871.87	5.82	3.27	-0.83	1.66	0.09	no	SH	SP		Sb10g010710	0	3
comp71964_c0_seq1	575.64	644.6	2.99	3.06	0.03	-0.06	0.94	no	SH	SB		Sb10g010680	4	1
comp82446_c0_seq1	174.99	258.01	0.63	0.86	0.42	-0.76	0.44	no	SH	SB		Sb10g010650	3	1
comp82446_c0_seq2	327.47	461.4	1.22	1.57	0.36	-0.7	0.48	no	SH	SB		Sb10g010650	3	1
comp74757_c0_seq1	31.73	39.51	0.69	0.79	0.18	-0.22	0.82	no	SH	SB		Sb10g010640	1	0
comp267059_c0_seq1	95.79	126	0.9	1.08	0.26	-0.42	0.67	no	SH	SB		Sb10g010630	3	0
comp42904_c0_seq1	13.51	38.32	0.15	0.39	1.37	-1.59	0.11	no	SH	SB		Sb10g010630	6	1
comp4304577_c0_seq1	3.84	5.88	0.13	0.19	0.48	-0.38	0.7	no	SH	SB		Sb10g010630	1	0
comp11657896_c0_seq1	2.79	0	0.41	0	-1.79769e+308	-1.79769e+308	0.06	no	SH	SB		Sb10g010610	1	0
comp24166_c0_seq1	4.22	0.87	0.27	0.05	-2.41	1.27	0.2	no	SH	SB		Sb10g010610	1	0
comp68287_c0_seq1	5275.98	5945.59	13.82	14.22	0.04	-0.09	0.92	no	SH	SP		Sb10g010600	0	2
comp46523_c0_seq1	34.23	1.08	1.17	0.03	-5.1	3.04	0.00233	no	SH	SP		Sb10g010590	0	1
comp46523_c0_seq2	5.93	1.95	0.23	0.07	-1.72	1.07	0.28	no	SH	SP		Sb10g010590	0	1
comp74857_c0_seq1	126.23	197.03	1.14	1.63	0.51	-0.88	0.37	no	SH	SP		Sb10g010570	0	2
comp81490_c0_seq1	3912.5	2081.99	27.91	13.55	-1.04	2.41	0.01	no	SH	SB		Sb10g010530	20	1
comp81490_c0_seq2	72.55	40.78	1.01	0.52	-0.96	1.34	0.17	no	SH	SB		Sb10g010530	20	1
comp76765_c0_seq1	12254.3	13738.5	64.82	66.33	0.03	-0.07	0.93	no	SH	SB		Sb10g010480	9	0
comp67159_c0_seq1	253.81	303.31	4.04	4.4	0.12	-0.23	0.81	no	SH	SB		Sb10g010475	1	0
comp82253_c0_seq4	3773.38	2885.62	13.24	9.24	-0.51	1.21	0.22	no	SH	SP		Sb10g010460	0	1
comp75522_c0_seq1	1128.34	1013.89	5.56	4.56	-0.28	0.62	0.53	no	SH	SP		Sb10g010440	0	1
comp75522_c0_seq3	10.22	14.59	0.47	0.61	0.38	-0.35	0.72	no	SH	SP		Sb10g010440	0	1
comp55030_c0_seq1	46.82	5.5	0.5	0.05	-3.21	2.94	0.00319	no	SH	SB		Sb10g010430	7	0
comp78181_c0_seq1	325.83	574.69	0.93	1.5	0.68	-1.31	0.18	no	SH	SB		Sb10g010430	2	0
comp78181_c0_seq2	315.96	564.67	0.97	1.58	0.7	-1.35	0.17	no	SH	SB		Sb10g010430	1	0
comp79109_c0_seq3	146.8	99.01	2.15	1.32	-0.69	1.13	0.25	no	SH	SP		Sb10g010343	0	4
comp79109_c0_seq1	96.39	94.47	1.1	0.98	-0.16	0.25	0.8	no	SH	SB		Sb10g010340	11	1
comp79109_c0_seq2	71.02	55.64	0.87	0.62	-0.48	0.7	0.48	no	SH	SB		Sb10g010340	11	1
comp82258_c0_seq1	1755.4	2256.27	4.82	5.65	0.23	-0.51	0.6	no	SH	SB		Sb10g010320	3	1
comp82258_c0_seq2	1015.97	1567.68	2.81	3.95	0.49	-1.08	0.27	no	SH	SB		Sb10g010320	3	1
comp46720_c0_seq1	6947.3	8053.07	30.84	32.63	0.08	-0.19	0.84	no	SH	SP		Sb10g010290	0	1
comp82034_c0_seq1	54.38	88.02	0.59	0.87	0.56	-0.85	0.39	no	SH	SB		Sb10g010280	13	0
comp82034_c0_seq2	130.95	154.17	1.49	1.61	0.1	-0.17	0.85	no	SH	SB		Sb10g010280	14	0
comp59566_c1_seq1	40.87	6.31	0.43	0.06	-2.82	2.44	0.01	no	SH	SB		Sb10g010013	10	0
comp5973995_c0_seq1	9.15	1.05	0.27	0.02	-3.24	1.83	0.06	no	SH	SB		Sb10g010013	2	0
comp70283_c0_seq1	21294.9	19161.9	165.45	135.89	-0.28	0.67	0.5	no	SH	SB		Sb10g010000	7	0
comp67367_c0_seq1	15078.2	13161.1	38.23	30.45	-0.32	0.78	0.43	no	SH	SP		Sb10g009980	0	1
comp76023_c0_seq1	310.71	935.9	1.27	3.5	1.45	-2.77	0.00548	no	SH	SB		Sb10g009950	1	0
comp76023_c0_seq2	12.45	16	0.2	0.23	0.23	-0.22	0.81	no	SH	SB		Sb10g009950	1	0
comp3776549_c0_seq1	0	1.58	0	0.1	1.79769e+308	1.79769e+308	0.16	no	SH	SB		Sb10g009930	4	1
comp77675_c0_seq1	102.55	132.78	0.9	1.06	0.24	-0.38	0.69	no	SH	SP		Sb10g009930	0	2
comp77675_c0_seq2	79.06	99.52	0.71	0.82	0.2	-0.3	0.75	no	SH	SP		Sb10g009930	0	2
comp77675_c0_seq3	57.12	70.71	0.53	0.6	0.17	-0.25	0.8	no	SH	SP		Sb10g009930	0	2
comp77675_c0_seq4	142.6	191.14	1.38	1.68	0.29	-0.5	0.61	no	SH	SP		Sb10g009930	0	2
comp77675_c0_seq5	33.62	37.45	0.32	0.33	0.02	-0.02	0.97	no	SH	SP		Sb10g009930	0	2
comp77675_c0_seq6	251.03	483	2.7	4.74	0.81	-1.55	0.11	no	SH	SP		Sb10g009930	0	2
comp70357_c0_seq1	73.03	118.81	1	1.48	0.57	-0.89	0.36	no	SH	SB		Sb10g009895	2	1
comp70357_c0_seq2	76.24	117.75	1.46	2.07	0.49	-0.78	0.43	no	SH	SB		Sb10g009895	2	1
comp64257_c0_seq1	69.39	34.8	7.44	3.4	-1.12	1.52	0.12	no	SH	SP		Sb10g009883	0	2
comp4948751_c0_seq1	3.51	13.19	0.06	0.22	1.77	-1.46	0.14	no	SH	SB		Sb10g009825	2	0
comp60963_c0_seq1	104.76	80.23	0.96	0.67	-0.51	0.77	0.44	no	SH	SB		Sb10g009810	7	2
comp6835064_c0_seq1	7.76	1.49	0.72	0.12	-2.5	1.64	0.09	no	SH	SB		Sb10g009800	1	0
comp70870_c0_seq1	526.26	1085.44	2.75	5.17	0.91	-1.87	0.06	no	SH	SP		Sb10g009770	0	2
comp17090221_c0_seq1	0.34	1.74	0.03	0.17	2.2	-0.77	0.44	no	SH	SP		Sb10g009760	0	2
comp70127_c0_seq1	7928.49	12342.4	46.18	65.62	0.5	-1.2	0.22	no	SH	SB		Sb10g009760	9	1
comp83122_c3_seq1	440.57	546.22	1.23	1.39	0.17	-0.35	0.72	no	SH	SP		Sb10g009750	0	1
comp83122_c3_seq2	430.03	537.2	1.3	1.49	0.18	-0.37	0.7	no	SH	SP		Sb10g009750	0	1
comp83122_c3_seq3	175.62	226.02	0.54	0.64	0.23	-0.4	0.68	no	SH	SP		Sb10g009750	0	1
comp83122_c3_seq4	428.23	537.43	1.35	1.54	0.19	-0.39	0.69	no	SH	SP		Sb10g009750	0	1
comp83122_c3_seq5	431.12	539.59	1.38	1.57	0.19	-0.38	0.7	no	SH	SP		Sb10g009750	0	1
comp83122_c3_seq6	165.09	217	0.56	0.67	0.26	-0.45	0.64	no	SH	SP		Sb10g009750	0	1
comp83122_c3_seq7	163.28	217.23	0.58	0.7	0.28	-0.48	0.62	no	SH	SP		Sb10g009750	0	1
comp83122_c3_seq8	166.18	219.39	0.6	0.72	0.26	-0.46	0.63	no	SH	SP		Sb10g009750	0	1
comp83122_c3_seq9	251.43	81.15	2.71	0.8	-1.76	2.85	0.00428	no	SH	SP		Sb10g009750	0	1
comp82459_c0_seq1	455.17	614.22	1.44	1.78	0.3	-0.6	0.54	no	SH	SB		Sb10g009730	2	1
comp35252_c0_seq1	1725.88	2451.16	5.88	7.62	0.37	-0.84	0.39	no	SH	SP		Sb10g009700	0	1
comp12230057_c0_seq1	2.12	1.83	0.2	0.16	-0.33	0.19	0.84	no	SH	SB		Sb10g009670	1	0
comp73657_c0_seq1	2171.82	3751.88	7.35	11.59	0.65	-1.49	0.13	no	SH	SB		Sb10g009670	1	0
comp79243_c0_seq1	5236	7045.64	30.65	37.65	0.29	-0.64	0.52	no	SH	SP		Sb10g009640	0	1
comp79243_c0_seq2	5235.16	6049.79	31.11	32.81	0.07	-0.16	0.86	no	SH	SP		Sb10g009640	0	1
comp79243_c0_seq3	5435.93	6935.12	32.72	38.1	0.21	-0.47	0.63	no	SH	SP		Sb10g009640	0	1
comp79243_c0_seq4	5435.09	5939.27	33.21	33.13	-0.00372	0.00804	0.99	no	SH	SP		Sb10g009640	0	1
comp83556_c1_seq3	903.84	567.71	2.69	1.54	-0.8	1.66	0.09	no	SH	SP		Sb10g009598	0	2
comp72046_c0_seq3	313.36	609.91	2	3.56	0.82	-1.59	0.11	no	SH	SB		Sb10g009594	6	1
comp81654_c0_seq1	213.95	455.54	1.19	2.33	0.95	-1.76	0.07	no	SH	SB		Sb10g009592	26	1
comp81654_c0_seq2	83.7	330.68	0.47	1.72	1.85	-3.1	0.00193	no	SH	SB		Sb10g009592	26	1
comp81654_c0_seq3	73.54	82.12	1.87	1.91	0.02	-0.04	0.96	no	SH	SB		Sb10g009592	4	0
comp76536_c0_seq1	13662.2	14351.6	41.09	39.4	-0.06	0.14	0.88	no	SH	SP		Sb10g009590	0	4
comp81972_c0_seq1	2770.1	3847.57	10.51	13.33	0.34	-0.78	0.43	no	SH	SP		Sb10g009570	0	1
comp81972_c0_seq2	1561.16	2138.94	6.06	7.58	0.32	-0.71	0.47	no	SH	SP		Sb10g009570	0	1
comp73566_c0_seq1	938.74	796.63	9.98	7.73	-0.36	0.77	0.43	no	SH	SB		Sb10g009560	8	1
comp78123_c0_seq1	1280.71	1524.49	7.96	8.65	0.11	-0.26	0.79	no	SH	SP		Sb10g009540	0	2
comp15300487_c0_seq1	1.72	0.43	0.12	0.02	-2.11	0.84	0.39	no	SH	SB		Sb10g009530	4	0
comp74823_c0_seq1	37806	34409.1	133.15	110.61	-0.26	0.62	0.53	no	SH	SB		Sb10g009520	1	0
comp66191_c0_seq1	42.1	48.6	0.47	0.5	0.07	-0.09	0.92	no	SH	SB		Sb10g009420	15	2
comp79835_c0_seq1	74.6	18.12	2.26	0.5	-2.17	2.57	0.01	no	SH	SP		Sb10g009420	0	2
comp27762_c0_seq1	9.77	3.48	0.31	0.1	-1.62	1.15	0.24	no	SH	SP		Sb10g009370	0	2
comp74684_c0_seq1	395.49	858.66	1.13	2.25	0.98	-1.95	0.05	no	SH	SB		Sb10g009370	5	1
comp74684_c0_seq2	610.98	1244.54	1.76	3.28	0.89	-1.81	0.06	no	SH	SB		Sb10g009370	5	1
comp6382142_c0_seq1	0.68	5.22	0.11	0.79	2.78	-1.34	0.17	no	SH	SP		Sb10g009360	0	1
comp67195_c0_seq1	1092.94	2193.79	5.42	9.94	0.87	-1.91	0.05	no	SH	SP		Sb10g009360	0	1
comp34999_c0_seq1	11.95	3.14	1	0.24	-2.05	1.55	0.12	no	SH	SP		Sb10g009340	0	1
comp69609_c0_seq1	19169.2	17809.8	86.56	73.41	-0.23	0.53	0.59	no	SH	SB		Sb10g009290	16	2
comp69609_c0_seq2	18630.8	16566.1	99.88	81.06	-0.3	0.67	0.5	no	SH	SB		Sb10g009290	16	2
comp82650_c0_seq1	4188.7	4283.15	22.09	20.62	-0.09	0.22	0.81	no	SH	SB		Sb10g009280	2	0
comp12714370_c0_seq1	1.75	0	0.31	0	-1.79769e+308	-1.79769e+308	0.1	no	SH	SB		Sb10g009270	10	0
comp13647317_c0_seq1	0.34	2.11	0.04	0.25	2.48	-0.88	0.37	no	SH	SB		Sb10g009270	3	1
comp60207_c0_seq1	10.17	3.91	0.34	0.12	-1.5	1.09	0.27	no	SH	SP		Sb10g009270	0	1
comp80962_c0_seq1	9277.87	9974.36	105.13	103.17	-0.02	0.06	0.94	no	SH	SB		Sb10g009270	4	0
comp80962_c0_seq2	7978.69	8345.09	95.86	91.51	-0.06	0.15	0.87	no	SH	SB		Sb10g009270	4	0
comp59273_c0_seq1	2212.16	3768.28	16.17	25.14	0.63	-1.44	0.14	no	SH	SB		Sb10g009250	8	1
comp78079_c0_seq1	11806	11629.7	45.29	40.72	-0.15	0.34	0.73	no	SH	SB		Sb10g009240	4	0
comp78079_c0_seq2	13260	11085.2	51.83	39.55	-0.39	0.87	0.38	no	SH	SB		Sb10g009240	4	0
comp78503_c0_seq1	5.86	3.39	0.05	0.03	-0.91	0.7	0.47	no	SH	SB		Sb10g009230	4	1
comp78503_c0_seq2	8.95	4.85	0.09	0.04	-1.01	0.87	0.38	no	SH	SB		Sb10g009230	4	1
comp78503_c0_seq3	5.36	2.36	0.06	0.02	-1.31	0.96	0.33	no	SH	SB		Sb10g009230	4	1
comp78503_c0_seq4	8.45	3.82	0.1	0.04	-1.27	1.04	0.29	no	SH	SB		Sb10g009230	4	1
comp78503_c0_seq5	5.27	2.74	0.07	0.03	-1.07	0.8	0.41	no	SH	SB		Sb10g009230	4	1
comp78503_c0_seq6	8.36	4.19	0.11	0.05	-1.12	0.93	0.34	no	SH	SB		Sb10g009230	4	1
comp80879_c0_seq1	5300.43	6272.76	10.37	11.2	0.11	-0.25	0.79	no	SH	SB		Sb10g009230	5	0
comp73962_c0_seq1	2067.71	3719.04	6.17	10.14	0.71	-1.58	0.11	no	SH	SB		Sb10g009210	9	1
comp73962_c0_seq2	2027.7	3689.51	6.73	11.17	0.73	-1.62	0.1	no	SH	SB		Sb10g009210	7	0
comp7814_c0_seq1	4.55	3.14	0.14	0.09	-0.66	0.47	0.63	no	SH	SB		Sb10g009210	5	0
comp81648_c0_seq1	11.46	6.47	0.09	0.04	-0.95	0.83	0.4	no	SH	SB		Sb10g009210	2	1
comp81648_c0_seq3	4.75	2.36	0.04	0.02	-1.13	0.8	0.41	no	SH	SB		Sb10g009210	2	1
comp76140_c0_seq1	462.23	685.37	4.8	6.5	0.43	-0.88	0.37	no	SH	SB		Sb10g009180	13	0
comp76140_c0_seq2	55.91	41.92	1.07	0.73	-0.54	0.74	0.45	no	SH	SB		Sb10g009180	8	0
comp67478_c0_seq1	297.02	325.79	2.77	2.77	0.00169	-0.00319	0.99	no	SH	SB		Sb10g009170	2	1
comp68431_c0_seq1	675.13	817.28	2.68	2.97	0.14	-0.28	0.77	no	SH	SB		Sb10g009130	1	0
comp83434_c0_seq3	8740.93	7571.08	48.24	38.14	-0.33	0.8	0.42	no	SH	SB		Sb10g009130	2	1
comp65033_c0_seq1	154.72	163.23	1.85	1.79	-0.05	0.09	0.92	no	SH	SP		Sb10g009120	0	1
comp63694_c0_seq1	55.51	58.29	1.1	1.05	-0.06	0.08	0.93	no	SH	SP		Sb10g009090	1	2
comp13336525_c0_seq1	1.74	1.3	0.09	0.06	-0.54	0.28	0.77	no	SH	SP		Sb10g009070	0	3
comp69552_c0_seq1	7003.13	6463.68	32.68	27.53	-0.24	0.58	0.56	no	SH	SB		Sb10g009070	11	1
comp69552_c0_seq2	1861.34	2721.26	8.91	11.89	0.41	-0.93	0.35	no	SH	SB		Sb10g009070	11	1
comp8653376_c0_seq1	1.74	2.46	0.24	0.3	0.36	-0.23	0.81	no	SH	SB		Sb10g009070	2	0
comp70427_c0_seq1	18314.2	15349.3	44.81	34.27	-0.38	0.9	0.36	no	SH	SP		Sb10g009020	0	2
comp56591_c0_seq1	8.74	6.66	0.19	0.13	-0.52	0.47	0.63	no	SH	SP		Sb10g009010	0	2
comp4985192_c0_seq1	7.32	0	0.44	0	-1.79769e+308	-1.79769e+308	0.02	no	SH	SP		Sb10g008990	0	2
comp81301_c1_seq1	6782.25	6276.23	23.6	19.93	-0.24	0.57	0.56	no	SH	SB		Sb10g008980	1	0
comp81301_c1_seq2	3831.1	4241.5	13.55	13.69	0.01	-0.03	0.97	no	SH	SB		Sb10g008980	1	0
comp3315616_c0_seq1	2.81	3.95	0.36	0.46	0.36	-0.25	0.79	no	SH	SP		Sb10g008970	0	1
comp62881_c0_seq1	9.38	38.24	0.82	3.06	1.89	-2.1	0.03	no	SH	SP		Sb10g008970	0	1
comp67318_c0_seq1	244.63	235.01	3.74	3.28	-0.18	0.32	0.74	no	SH	SP		Sb10g008960	0	1
comp66640_c0_seq1	11.84	5.71	0.17	0.07	-1.18	1.04	0.29	no	SH	SP		Sb10g008950	0	1
comp66640_c0_seq2	20.66	15.36	0.31	0.21	-0.55	0.61	0.53	no	SH	SP		Sb10g008950	0	1
comp6373978_c0_seq1	12.31	2.61	0.37	0.07	-2.36	1.59	0.11	no	SH	SP		Sb10g008940	0	1
comp82802_c0_seq1	343.1	443.98	1.41	1.66	0.24	-0.46	0.64	no	SH	SP		Sb10g008940	0	3
comp82802_c0_seq2	337.37	428.46	1.63	1.89	0.21	-0.41	0.67	no	SH	SB		Sb10g008940	2	0
comp82802_c0_seq3	45.21	39.63	0.28	0.22	-0.32	0.43	0.66	no	SH	SP		Sb10g008940	0	3
comp82802_c0_seq4	39.47	24.11	0.31	0.17	-0.84	1.05	0.29	no	SH	SB		Sb10g008940	2	0
comp82802_c1_seq1	1169.25	779.38	6.09	3.71	-0.71	1.52	0.12	no	SH	SB		Sb10g008940	3	2
comp72099_c0_seq1	18431.2	17681.9	54.47	47.7	-0.19	0.45	0.64	no	SH	SB		Sb10g008870	1	0
comp82967_c1_seq17	1090.88	1878.77	11.72	18.42	0.65	-1.42	0.15	no	SH	SP		Sb10g008870	0	1
comp82967_c1_seq19	116.57	190.57	1.97	2.95	0.57	-0.98	0.32	no	SH	SP		Sb10g008870	0	1
comp58205_c0_seq1	2.44	1.83	0.23	0.15	-0.54	0.34	0.72	no	SH	SB		Sb10g008850	1	0
comp69839_c1_seq1	28.03	47.49	0.42	0.65	0.62	-0.83	0.4	no	SH	SB		Sb10g008850	3	0
comp69839_c1_seq2	47.76	75.16	0.74	1.07	0.52	-0.73	0.45	no	SH	SB		Sb10g008850	3	0
comp78429_c0_seq1	58858.6	28880.6	209.41	93.79	-1.15	2.72	0.00636	no	SH	SB		Sb10g008850	8	6
comp79384_c1_seq1	540.03	447.59	2.48	1.88	-0.4	0.8	0.42	no	SH	SP		Sb10g008840	0	1
comp79384_c1_seq2	598.61	496.71	4.75	3.6	-0.4	0.79	0.42	no	SH	SB		Sb10g008840	3	1
comp572528_c0_seq1	5.96	3.61	0.92	0.51	-0.85	0.61	0.53	no	SH	SP		Sb10g008830	0	3
comp33435_c0_seq1	178.49	94.54	1.65	0.79	-1.04	1.68	0.09	no	SH	SB		Sb10g008820	2	0
comp58214_c0_seq1	101376	114869	842.75	871.61	0.04	-0.1	0.91	no	SH	SB		Sb10g008810	3	1
comp65741_c0_seq1	13970.9	12180.2	104.76	83.36	-0.32	0.78	0.43	no	SH	SB		Sb10g008800	1	0
comp72036_c0_seq2	194.61	69.69	2.65	0.86	-1.61	2.44	0.01	no	SH	SB		Sb10g008800	5	2
comp78719_c0_seq1	669.47	617.57	3.81	3.21	-0.24	0.5	0.61	no	SH	SB		Sb10g008790	1	0
comp78719_c0_seq2	468.83	368.83	2.71	1.95	-0.47	0.93	0.34	no	SH	SB		Sb10g008790	1	0
comp55699_c0_seq1	10.43	2.17	0.79	0.15	-2.39	1.55	0.11	no	SH	SP		Sb10g008780	0	2
comp83055_c0_seq1	355.08	502.62	1.35	1.75	0.36	-0.72	0.46	no	SH	SP		Sb10g008780	0	5
comp83055_c0_seq2	879.61	572.85	3.44	2.04	-0.75	1.55	0.11	no	SH	SP		Sb10g008780	0	5
comp76987_c0_seq1	4531.82	3848.51	14.5	11.24	-0.36	0.86	0.38	no	SH	SB		Sb10g008770	8	0
comp75656_c0_seq1	5931.45	4932.9	20.73	15.73	-0.39	0.94	0.34	no	SH	SB		Sb10g008760	9	0
comp82431_c0_seq1	708.64	811.13	2.14	2.24	0.06	-0.13	0.89	no	SH	SP		Sb10g008740	0	1
comp82431_c0_seq2	646.96	743.92	2.01	2.11	0.06	-0.14	0.88	no	SH	SP		Sb10g008740	0	1
comp83397_c2_seq1	206.12	554.72	1.9	4.69	1.29	-2.28	0.02	no	SH	SB		Sb10g008725	3	1
comp71475_c0_seq1	18544.1	16305.9	119.34	95.78	-0.31	0.75	0.45	no	SH	SB		Sb10g008700	7	1
comp69477_c0_seq1	863.22	1196.93	4.9	6.2	0.33	-0.71	0.47	no	SH	SB		Sb10g008690	12	0
comp82277_c0_seq1	895.09	960.86	2.29	2.25	-0.02	0.06	0.95	no	SH	SB		Sb10g008680	9	0
comp82277_c0_seq2	892.38	987.79	2.3	2.33	0.01	-0.03	0.97	no	SH	SB		Sb10g008680	9	0
comp83009_c0_seq1	28.69	78.25	0.09	0.24	1.31	-1.86	0.06	no	SH	SB		Sb10g008620	2	0
comp83009_c0_seq2	14.21	38.97	0.05	0.14	1.32	-1.58	0.11	no	SH	SB		Sb10g008620	2	0
comp83009_c0_seq3	26.46	64.03	0.14	0.31	1.14	-1.57	0.11	no	SH	SB		Sb10g008620	2	0
comp83009_c0_seq4	11.99	24.74	0.08	0.16	0.91	-1.02	0.3	no	SH	SB		Sb10g008620	2	0
comp65437_c0_seq1	115.38	32.09	2.26	0.57	-1.97	2.72	0.00636	no	SH	SB		Sb10g008610	1	0
comp81784_c3_seq5	31.66	7.2	0.14	0.02	-2.26	2.16	0.03	no	SH	SP		Sb10g008595	0	1
comp81784_c3_seq8	31.84	8.42	0.26	0.06	-2.04	2.09	0.03	no	SH	SP		Sb10g008595	0	1
comp62871_c0_seq1	13.91	22.35	0.55	0.8	0.55	-0.61	0.53	no	SH	SB		Sb10g008580	2	0
comp77319_c0_seq1	2731.76	1457.71	18.43	8.97	-1.03	2.16	0.03	no	SH	SP		Sb10g008580	1	3
comp75725_c1_seq1	3958.91	3958.57	14.83	13.53	-0.13	0.3	0.75	no	SH	SB		Sb10g008560	1	0
comp69762_c0_seq1	614.88	551.71	6.84	5.6	-0.28	0.58	0.55	no	SH	SB		Sb10g008530	2	0
comp78839_c0_seq1	262.99	161.45	1.23	0.69	-0.83	1.43	0.15	no	SH	SB		Sb10g008520	6	0
comp78839_c1_seq1	7.74	2.89	0.13	0.04	-1.55	1.18	0.23	no	SH	SP		Sb10g008520	0	1
comp78839_c2_seq1	4.53	6.07	0.48	0.58	0.28	-0.23	0.81	no	SH	SB		Sb10g008520	2	0
comp79098_c0_seq1	4694.3	5653.52	20.2	22.2	0.13	-0.31	0.75	no	SH	SP		Sb10g008500	0	1
comp3180801_c0_seq1	1.72	2.7	0.12	0.18	0.51	-0.3	0.76	no	SH	SP		Sb10g008490	0	4
comp57009_c0_seq1	2.06	1.95	0.1	0.08	-0.21	0.11	0.9	no	SH	SB		Sb10g008480	2	1
comp57009_c0_seq2	0.68	1.52	0.05	0.11	1.01	-0.44	0.65	no	SH	SB		Sb10g008480	2	1
comp64693_c0_seq1	27.69	58.43	0.14	0.28	0.94	-1.27	0.2	no	SH	SB		Sb10g008480	15	0
comp64693_c0_seq2	23.84	58.86	0.14	0.31	1.17	-1.55	0.12	no	SH	SB		Sb10g008480	15	0
comp74806_c0_seq1	231.63	287.1	2.66	3.01	0.17	-0.32	0.74	no	SH	SB		Sb10g008470	3	0
comp57432_c0_seq2	231.34	712.09	0.8	2.27	1.49	-2.85	0.00429	no	SH	SP		Sb10g008460	1	2
comp74766_c0_seq1	89.36	143.33	1.58	2.32	0.54	-0.89	0.37	no	SH	SB		Sb10g008450	13	0
comp74766_c0_seq2	35.55	35.02	0.71	0.64	-0.15	0.18	0.84	no	SH	SB		Sb10g008450	13	0
comp76634_c0_seq1	29.1	71.03	0.28	0.62	1.15	-1.6	0.1	no	SH	SP		Sb10g008400	0	1
comp76634_c0_seq2	32.59	73.45	0.32	0.67	1.04	-1.47	0.13	no	SH	SB		Sb10g008400	3	2
comp58694_c0_seq1	812.02	584.8	94.43	62.07	-0.6	1.25	0.2	no	SH	SP		Sb10g008380	0	1
comp46156_c0_seq1	1755.43	843.75	20.77	9.11	-1.18	2.55	0.01	no	SH	SB		Sb10g008360	3	0
comp81741_c0_seq1	31549.4	44167.3	152.19	194.47	0.35	-0.81	0.41	no	SH	SP		Sb10g008350	0	1
comp78670_c1_seq1	2832.71	2864.49	33.38	30.81	-0.11	0.25	0.79	no	SH	SP		Sb10g008340	0	2
comp78393_c0_seq1	26.85	46.52	0.28	0.45	0.66	-0.87	0.38	no	SH	SB		Sb10g008320	10	2
comp78393_c0_seq2	41.38	57.97	0.45	0.57	0.35	-0.49	0.62	no	SH	SB		Sb10g008320	9	3
comp73193_c0_seq1	14.9	20.79	0.15	0.19	0.34	-0.39	0.69	no	SH	SP		Sb10g008310	1	2
comp73193_c0_seq2	6.59	2.55	0.84	0.29	-1.5	1.04	0.29	no	SH	SP		Sb10g008310	1	2
comp80829_c0_seq2	707.8	809.51	1.92	2	0.06	-0.12	0.89	no	SH	SB		Sb10g008310	1	0
comp80829_c0_seq3	573.55	649.93	1.56	1.61	0.04	-0.09	0.92	no	SH	SB		Sb10g008310	1	0
comp11862370_c0_seq1	3.88	0	0.21	0	-1.79769e+308	-1.79769e+308	0.06	no	SH	SP		Sb10g008290	0	1
comp75821_c0_seq1	5243.56	8475.43	24.65	36.37	0.56	-1.23	0.21	no	SH	SP		Sb10g008290	0	2
comp78780_c0_seq1	1524.18	1314.63	4.43	3.48	-0.34	0.75	0.44	no	SH	SP		Sb10g008280	0	1
comp3313681_c0_seq1	8.31	2.11	0.25	0.05	-2.1	1.33	0.18	no	SH	SP		Sb10g008270	0	2
comp74977_c0_seq1	10277.5	10206.4	35.17	31.88	-0.14	0.34	0.73	no	SH	SB		Sb10g008270	2	0
comp73755_c0_seq1	40797	26785.1	187.87	112.59	-0.73	1.74	0.08	no	SH	SP		Sb10g008260	0	2
comp77462_c0_seq1	13536	13630.8	38.05	34.97	-0.12	0.29	0.77	no	SH	SP		Sb10g008250	0	2
comp60795_c0_seq1	8	4.97	0.23	0.13	-0.81	0.66	0.5	no	SH	SB		Sb10g008240	8	3
comp42751_c0_seq1	35.12	33.73	0.33	0.29	-0.19	0.23	0.81	no	SH	SP		Sb10g008220	0	1
comp82626_c2_seq1	129.39	216.69	0.44	0.67	0.61	-1.06	0.28	no	SH	SP		Sb10g008213	0	1
comp82626_c2_seq2	168.8	235.77	0.6	0.77	0.35	-0.62	0.53	no	SH	SP		Sb10g008213	0	1
comp82626_c2_seq3	115.21	204.66	0.44	0.72	0.69	-1.2	0.23	no	SH	SP		Sb10g008213	0	1
comp9101094_c0_seq1	0	2.17	0	0.34	1.79769e+308	1.79769e+308	0.14	no	SH	SB		Sb10g008213	3	0
comp47168_c0_seq1	13	0	0.42	0	-1.79769e+308	-1.79769e+308	0.01	no	SH	SB		Sb10g008210	4	1
comp874655_c0_seq1	23.16	9.55	0.52	0.19	-1.4	1.43	0.15	no	SH	SB		Sb10g008210	1	0
comp78536_c0_seq1	2287.32	2217.54	7.8	6.9	-0.17	0.4	0.68	no	SH	SB		Sb10g008206	3	1
comp78536_c0_seq2	2079.88	2246.85	7.23	7.13	-0.02	0.04	0.96	no	SH	SB		Sb10g008206	3	1
comp67541_c0_seq2	7.46	12.3	0.13	0.19	0.58	-0.52	0.6	no	SH	SP		Sb10g008200	1	4
comp70554_c0_seq1	22.24	49.37	0.43	0.88	1.01	-1.31	0.18	no	SH	SB		Sb10g008180	10	2
comp46884_c0_seq1	691.53	594.32	3.02	2.37	-0.35	0.71	0.47	no	SH	SP		Sb10g008110	0	2
comp38757_c0_seq1	2692.02	5559.46	8.95	16.88	0.91	-2.01	0.04	no	SH	SB		Sb10g008100	3	0
comp34249_c1_seq1	1.37	1.4	0.14	0.13	-0.1	0.05	0.95	no	SH	SB		Sb10g008090	4	0
comp2316746_c0_seq1	0.68	10.88	0.02	0.36	3.84	-1.95	0.05	no	SH	SB		Sb10g008085	12	1
comp59063_c0_seq1	4196.35	2197.94	22.58	10.79	-1.06	2.43	0.01	no	SH	SP		Sb10g008060	0	2
comp62972_c0_seq1	9.15	20.18	0.2	0.41	1	-0.96	0.33	no	SH	SB		Sb10g008040	6	1
comp78638_c0_seq3	2.1	6.6	0.37	1.08	1.51	-1.07	0.28	no	SH	SB		Sb10g008030	8	1
comp67609_c0_seq2	251.35	115.06	8.1	3.38	-1.25	2.11	0.03	no	SH	SB		Sb10g007980	2	0
comp65804_c1_seq1	4.55	8.62	0.12	0.22	0.79	-0.65	0.51	no	SH	SP		Sb10g007960	0	2
comp72269_c0_seq1	18.03	11.06	0.12	0.06	-0.83	0.84	0.39	no	SH	SB		Sb10g007960	2	0
comp72269_c0_seq2	17.06	10.72	0.13	0.07	-0.8	0.8	0.42	no	SH	SB		Sb10g007960	2	0
comp72269_c0_seq3	5.88	2.22	0.06	0.02	-1.53	1.09	0.27	no	SH	SB		Sb10g007960	2	0
comp72269_c0_seq4	4.92	1.88	0.06	0.02	-1.51	0.96	0.33	no	SH	SB		Sb10g007960	2	0
comp72269_c0_seq5	10.94	4.28	0.32	0.11	-1.48	1.21	0.22	no	SH	SB		Sb10g007960	1	0
comp12990239_c0_seq1	4.17	0	0.11	0	-1.79769e+308	-1.79769e+308	0.04	no	SH	SB		Sb10g007953	2	0
comp83343_c0_seq16	18.45	16.27	1.92	1.55	-0.31	0.34	0.73	no	SH	SB		Sb10g007953	3	1
comp322614_c0_seq1	115.25	34.55	6.74	1.84	-1.86	2.59	0.00943	no	SH	SB		Sb10g007950	2	0
comp51445_c0_seq1	10.5	0	0.26	0	-1.79769e+308	-1.79769e+308	0.01	no	SH	SB		Sb10g007940	1	0
comp46951_c0_seq1	3661.3	3590.86	21.82	19.54	-0.15	0.36	0.71	no	SH	SP		Sb10g007930	0	1
comp16273187_c0_seq1	2.81	0	0.29	0	-1.79769e+308	-1.79769e+308	0.06	no	SH	SB		Sb10g007920	3	2
comp4658430_c0_seq1	4.89	2.61	0.38	0.18	-1.03	0.67	0.5	no	SH	SP		Sb10g007910	1	2
comp72896_c0_seq1	2576.46	1687.72	18.81	11.24	-0.74	1.69	0.09	no	SH	SP		Sb10g007900	0	1
comp7543367_c0_seq1	4.89	1.05	0.15	0.03	-2.34	1.3	0.19	no	SH	SB		Sb10g007890	6	0
comp75182_c0_seq1	474.86	359.86	1.95	1.35	-0.53	1.03	0.3	no	SH	SB		Sb10g007880	1	0
comp11189221_c0_seq1	6	0	0.43	0	-1.79769e+308	-1.79769e+308	0.04	no	SH	SB		Sb10g007850	3	0
comp79057_c0_seq1	4058.05	3532.89	16.75	13.31	-0.33	0.75	0.44	no	SH	SB		Sb10g007830	6	0
comp61554_c0_seq1	388.67	295.51	2.6	1.81	-0.52	1	0.31	no	SH	SP		Sb10g007785	0	1
comp48638_c0_seq1	13	34.53	0.24	0.59	1.27	-1.45	0.14	no	SH	SP		Sb10g007777	1	2
comp48638_c1_seq1	4.22	7.41	0.09	0.15	0.68	-0.5	0.61	no	SH	SB		Sb10g007777	5	3
comp77810_c0_seq1	4619.92	4332.39	25.2	21.57	-0.22	0.52	0.59	no	SH	SB		Sb10g007760	1	0
comp77810_c0_seq2	2134.39	2188.03	17.63	16.5	-0.09	0.21	0.82	no	SH	SB		Sb10g007760	1	0
comp80498_c0_seq2	1556.85	1293.71	6.32	4.8	-0.39	0.88	0.37	no	SH	SB		Sb10g007740	1	0
comp76749_c0_seq1	1776.98	1310.39	12.33	8.3	-0.57	1.26	0.2	no	SH	SB		Sb10g007720	11	0
comp76749_c0_seq2	131.24	116.5	2.93	2.37	-0.3	0.49	0.62	no	SH	SB		Sb10g007720	11	0
comp2020_c1_seq1	3.84	1.49	0.58	0.2	-1.49	0.95	0.33	no	SH	SB		Sb10g007700	1	0
comp64883_c0_seq1	289.28	115.79	6.51	2.38	-1.45	2.4	0.01	no	SH	SB		Sb10g007690	2	1
comp60506_c0_seq1	12614.6	10768.4	87.1	67.87	-0.35	0.86	0.38	no	SH	SP		Sb10g007650	0	4
comp63905_c0_seq1	3.62	0.52	0.11	0.01	-2.9	1.32	0.18	no	SH	SB		Sb10g007640	2	0
comp63905_c0_seq2	2.61	7.09	0.2	0.51	1.31	-1.01	0.31	no	SH	SB		Sb10g007640	1	0
comp81504_c1_seq1	9.81	1.83	0.9	0.15	-2.54	1.81	0.06	no	SH	SP		Sb10g007640	0	1
comp79340_c0_seq1	32452.4	24461.8	204.38	140.61	-0.53	1.26	0.2	no	SH	SB		Sb10g007620	4	3
comp76000_c0_seq1	4224.28	4690.37	47.19	47.83	0.01	-0.04	0.96	no	SH	SB		Sb10g007590	9	0
comp7029_c0_seq1	2.08	0.52	0.08	0.02	-2.1	0.94	0.34	no	SH	SP		Sb10g007580	0	1
comp83471_c0_seq1	378.99	249.86	1.35	0.81	-0.73	1.38	0.16	no	SH	SP		Sb10g007565	0	2
comp12177089_c0_seq1	0.68	1.74	0.05	0.12	1.2	-0.53	0.59	no	SH	SP		Sb10g007560	0	1
comp57117_c0_seq1	7.05	9.52	0.11	0.13	0.3	-0.25	0.79	no	SH	SB		Sb10g007560	6	0
comp75507_c0_seq1	970.31	1048.6	4.59	4.53	-0.01	0.04	0.96	no	SH	SB		Sb10g007550	4	0
comp75507_c0_seq2	1142.95	965.63	24	18.51	-0.37	0.79	0.42	no	SH	SB		Sb10g007550	4	0
comp75507_c0_seq3	708.91	747.79	23.26	22.39	-0.05	0.11	0.91	no	SH	SB		Sb10g007550	4	0
comp12229823_c0_seq1	2.12	0.43	0.32	0.06	-2.41	0.97	0.32	no	SH	SB		Sb10g007540	1	0
comp82429_c1_seq1	59.35	71.65	0.15	0.17	0.14	-0.2	0.83	no	SH	SP		Sb10g007540	0	1
comp82429_c1_seq10	29.71	52.04	0.13	0.22	0.67	-0.91	0.35	no	SH	SP		Sb10g007540	0	1
comp82429_c1_seq2	118.65	132.2	0.32	0.33	0.02	-0.03	0.96	no	SH	SP		Sb10g007540	0	1
comp82429_c1_seq3	56.55	153.81	0.17	0.44	1.31	-2.03	0.04	no	SH	SP		Sb10g007540	0	1
comp82429_c1_seq4	62.06	81.48	0.19	0.23	0.26	-0.39	0.69	no	SH	SP		Sb10g007540	0	1
comp82429_c1_seq5	115.87	187.48	0.38	0.56	0.56	-0.94	0.34	no	SH	SP		Sb10g007540	0	1
comp82429_c1_seq6	121.36	142.03	0.4	0.43	0.09	-0.15	0.87	no	SH	SP		Sb10g007540	0	1
comp82429_c1_seq7	27	42.21	0.09	0.13	0.51	-0.66	0.5	no	SH	SP		Sb10g007540	0	1
comp82429_c1_seq8	59.26	163.64	0.23	0.59	1.33	-2.1	0.03	no	SH	SP		Sb10g007540	0	1
comp82429_c1_seq9	118.58	197.31	0.49	0.75	0.6	-1.01	0.3	no	SH	SP		Sb10g007540	0	1
comp84264_c0_seq1	5730.55	3516.61	24.56	13.76	-0.83	1.95	0.05	no	SH	SP		Sb10g007530	0	2
comp50137_c0_seq2	2.1	2.61	0.24	0.28	0.18	-0.1	0.91	no	SH	SP		Sb10g007510	0	2
comp76768_c0_seq1	417.55	273.49	3.59	2.15	-0.74	1.41	0.15	no	SH	SB		Sb10g007510	4	0
comp76768_c0_seq2	423.32	317.44	3.98	2.72	-0.54	1.06	0.28	no	SH	SB		Sb10g007510	4	0
comp16102323_c0_seq1	1.75	0.87	0.12	0.05	-1.14	0.56	0.57	no	SH	SP		Sb10g007500	0	2
comp82125_c0_seq1	170.44	324.84	0.82	1.42	0.79	-1.42	0.15	no	SH	SB		Sb10g007500	9	2
comp79848_c0_seq1	760.29	697.28	2.6	2.18	-0.25	0.53	0.59	no	SH	SP		Sb10g007480	0	1
comp69312_c0_seq1	868.58	1172.64	5.07	6.25	0.3	-0.64	0.51	no	SH	SP		Sb10g007470	0	2
comp69312_c0_seq2	1541.16	1839.22	11.15	12.14	0.12	-0.27	0.78	no	SH	SP		Sb10g007470	0	2
comp22505_c0_seq1	12.27	2.11	0.69	0.11	-2.66	1.73	0.08	no	SH	SB		Sb10g007450	1	0
comp82856_c0_seq1	3587.08	2681.86	14.59	9.95	-0.55	1.22	0.22	no	SH	SP		Sb10g007450	0	2
comp62552_c0_seq1	56.27	86.82	0.65	0.91	0.49	-0.73	0.46	no	SH	SP		Sb10g007410	0	2
comp62552_c0_seq2	1.57	1.05	0.05	0.03	-0.7	0.35	0.72	no	SH	SP		Sb10g007410	0	2
comp78520_c0_seq1	21392.8	11603.8	61.43	30.41	-1.01	2.34	0.01	no	SH	SP		Sb10g007410	0	1
comp40920_c0_seq1	72.27	104.11	0.72	0.95	0.39	-0.6	0.54	no	SH	SB		Sb10g007390	6	2
comp40920_c0_seq2	35.86	70.6	0.42	0.75	0.84	-1.2	0.22	no	SH	SB		Sb10g007390	6	2
comp74379_c0_seq1	11210.4	10181.8	78.87	65.38	-0.27	0.64	0.51	no	SH	SB		Sb10g007380	2	0
comp74379_c0_seq2	2062.71	1559.98	16.29	11.25	-0.53	1.2	0.22	no	SH	SB		Sb10g007380	2	0
comp68109_c0_seq1	6620.44	10443.4	34.27	49.35	0.52	-1.21	0.22	no	SH	SB		Sb10g007370	8	0
comp67670_c0_seq1	16186.6	14191.9	48.37	38.71	-0.32	0.75	0.45	no	SH	SB		Sb10g007360	7	0
comp62426_c0_seq1	212.85	102.55	3.16	1.39	-1.18	1.95	0.05	no	SH	SP		Sb10g007340	0	3
comp9282883_c0_seq1	2.1	2.98	0.11	0.14	0.37	-0.24	0.8	no	SH	SB		Sb10g007300	1	0
comp12834294_c0_seq1	6.36	2.17	0.12	0.03	-1.67	1.02	0.3	no	SH	SB		Sb10g007280	2	0
comp81403_c0_seq2	1068.6	1203.93	2.57	2.64	0.04	-0.08	0.93	no	SH	SB		Sb10g007280	1	0
comp81403_c0_seq4	1005.88	895.03	3.57	2.9	-0.3	0.64	0.51	no	SH	SB		Sb10g007280	1	0
comp82836_c0_seq1	2376.93	910	5.98	2.09	-1.51	3.38	0.000715	no	SH	SB		Sb10g007270	23	0
comp82836_c0_seq2	1619.05	1021.53	4.11	2.37	-0.79	1.75	0.07	no	SH	SB		Sb10g007270	23	0
comp82836_c0_seq3	7874.3	7793.92	25.84	23.34	-0.14	0.35	0.72	no	SH	SB		Sb10g007270	23	0
comp80570_c0_seq1	2374.43	2477.37	12.89	12.27	-0.07	0.15	0.87	no	SH	SB		Sb10g007260	7	0
comp21293_c0_seq1	5.88	1.3	0.22	0.04	-2.3	1.32	0.18	no	SH	SP		Sb10g007250	0	2
comp21293_c0_seq2	4.5	3.04	0.28	0.17	-0.69	0.45	0.64	no	SH	SP		Sb10g007250	0	2
comp5042_c0_seq1	0	3.66	0	0.28	1.79769e+308	1.79769e+308	0.11	no	SH	SP		Sb10g007230	0	3
comp5042_c0_seq2	0	1.97	0	0.15	1.79769e+308	1.79769e+308	0.11	no	SH	SP		Sb10g007230	0	3
comp78459_c0_seq1	1010.02	1260.67	4	4.55	0.18	-0.4	0.68	no	SH	SB		Sb10g007230	1	0
comp70891_c0_seq1	5.74	11.66	0.21	0.4	0.89	-0.79	0.42	no	SH	SB		Sb10g007228	7	0
comp70891_c0_seq2	6.08	8.05	0.24	0.29	0.27	-0.23	0.81	no	SH	SB		Sb10g007228	7	0
comp48104_c0_seq1	22.71	42.86	0.56	0.98	0.78	-1.01	0.3	no	SH	SP		Sb10g007226	0	1
comp19658_c0_seq1	2.82	2.27	0.26	0.19	-0.44	0.27	0.78	no	SH	SP		Sb10g007224	0	1
comp59608_c0_seq1	5882.52	4349.44	63.93	43.15	-0.56	1.34	0.17	no	SH	SP		Sb10g007224	0	2
comp5482484_c0_seq1	4.2	12.43	0.07	0.21	1.43	-1.2	0.22	no	SH	SB		Sb10g007220	8	2
comp71360_c0_seq1	6769.07	9877.48	33.02	43.98	0.41	-0.97	0.33	no	SH	SB		Sb10g007210	11	2
comp71360_c0_seq2	348.66	383.5	3.19	3.2	0.00573	-0.01	0.99	no	SH	SB		Sb10g007210	10	2
comp75173_c0_seq1	15703.8	22231.1	137.93	178.23	0.36	-0.76	0.44	no	SH	SB		Sb10g007190	6	3
comp61130_c0_seq1	5.91	2.46	0.24	0.09	-1.39	1.02	0.3	no	SH	SB		Sb10g007180	6	0
comp82924_c2_seq1	1213.31	1631.35	5.51	6.76	0.29	-0.65	0.51	no	SH	SB		Sb10g007170	2	0
comp82924_c2_seq2	474.1	856.31	2.17	3.58	0.72	-1.47	0.13	no	SH	SB		Sb10g007170	2	0
comp46564_c0_seq1	5662.18	6172.34	42.23	42.01	-0.00724	0.01	0.98	no	SH	SB		Sb10g007160	3	0
comp77869_c0_seq3	51.21	41.94	1.93	1.44	-0.41	0.55	0.58	no	SH	SB		Sb10g007090	9	0
comp82552_c0_seq1	2838.32	2666.23	10.51	9.01	-0.22	0.51	0.6	no	SH	SP		Sb10g007070	1	2
comp82552_c0_seq2	1531.4	1243.17	6.68	4.95	-0.43	0.95	0.34	no	SH	SP		Sb10g007070	1	2
comp52704_c0_seq1	7.98	3.17	0.26	0.09	-1.46	1	0.31	no	SH	SP		Sb10g007060	0	2
comp79549_c0_seq1	6657.58	5311.86	31.7	23.08	-0.45	1.08	0.27	no	SH	SB		Sb10g007030	5	3
comp77198_c0_seq1	48941.7	38770.9	467.37	337.95	-0.46	1.08	0.27	no	SH	SB		Sb10g007010	1	0
comp13014_c0_seq1	2.08	3.23	0.1	0.14	0.5	-0.33	0.73	no	SH	SP		Sb10g006995	0	1
comp76551_c0_seq1	12785.7	11608.6	28.84	23.9	-0.27	0.63	0.52	no	SH	SP		Sb10g006995	0	3
comp76808_c1_seq1	445.5	390.28	3.63	2.9	-0.32	0.62	0.52	no	SH	SB		Sb10g006990	6	0
comp76808_c1_seq2	13.31	10.3	0.39	0.27	-0.5	0.5	0.61	no	SH	SB		Sb10g006990	4	0
comp57883_c0_seq1	20.66	0.43	1.17	0.02	-5.69	2.52	0.01	no	SH	SP		Sb10g006980	0	2
comp81106_c0_seq1	1060.49	1258.84	4.54	4.92	0.11	-0.25	0.8	no	SH	SB		Sb10g006970	10	0
comp81106_c0_seq2	626.66	613.76	2.7	2.42	-0.16	0.32	0.74	no	SH	SB		Sb10g006970	10	0
comp75989_c0_seq1	20751.5	16121.1	148.24	105.11	-0.49	1.16	0.24	no	SH	SB		Sb10g006960	18	4
comp6023523_c0_seq1	4.53	0	0.82	0	-1.79769e+308	-1.79769e+308	0.03	no	SH	SP		Sb10g006940	0	2
comp79718_c0_seq1	6639.43	4152.1	26.26	14.99	-0.8	1.89	0.05	no	SH	SP		Sb10g006940	1	3
comp59994_c0_seq1	11524.5	14359.7	88.67	100.85	0.18	-0.43	0.66	no	SH	SP		Sb10g006920	0	1
comp63144_c0_seq1	8.67	8.44	0.31	0.27	-0.17	0.15	0.87	no	SH	SB		Sb10g006910	5	2
comp11474_c0_seq1	4.48	6.66	0.13	0.17	0.43	-0.34	0.73	no	SH	SB		Sb10g006890	1	0
comp51531_c0_seq1	11.53	0.87	1.82	0.12	-3.85	2.16	0.03	no	SH	SB		Sb10g006890	3	2
comp77072_c0_seq1	70646.2	44817.4	135.88	78.68	-0.78	1.6	0.1	no	SH	SB		Sb10g006890	3	0
comp29633_c0_seq1	4.53	1.3	0.8	0.21	-1.92	1.1	0.26	no	SH	SP		Sb10g006880	0	1
comp78322_c0_seq1	6036.24	5700.1	14.58	12.57	-0.21	0.51	0.6	no	SH	SP		Sb10g006880	0	1
comp81981_c0_seq1	8101.07	8147.8	41.47	38.07	-0.12	0.29	0.76	no	SH	SB		Sb10g006860	5	3
comp76349_c0_seq1	425.8	442.26	3.81	3.61	-0.07	0.14	0.88	no	SH	SB		Sb10g006850	1	0
comp65260_c0_seq1	10561.6	9075.13	19.75	15.49	-0.35	0.83	0.4	no	SH	SB		Sb10g006840	12	1
comp76464_c0_seq1	86.75	48.5	0.97	0.49	-0.97	1.39	0.16	no	SH	SP		Sb10g006840	0	1
comp81543_c0_seq1	427.7	404.65	1.18	1.02	-0.21	0.41	0.67	no	SH	SB		Sb10g006780	2	0
comp81543_c0_seq2	328.54	315.4	1.03	0.9	-0.19	0.36	0.71	no	SH	SB		Sb10g006780	2	0
comp66752_c0_seq1	185.95	191.84	4.55	4.29	-0.08	0.14	0.88	no	SH	SB		Sb10g006760	1	0
comp72097_c0_seq1	3162.34	4953.51	30.51	43.62	0.51	-1.19	0.23	no	SH	SB		Sb10g006750	12	0
comp74293_c0_seq1	3188.82	2467.11	5.86	4.14	-0.5	1.14	0.25	no	SH	SB		Sb10g006740	11	1
comp74293_c0_seq2	3197.57	2455.64	5.93	4.15	-0.51	1.17	0.24	no	SH	SB		Sb10g006740	11	1
comp25908_c0_seq1	3.46	13.49	0.07	0.28	1.82	-1.46	0.14	no	SH	SP		Sb10g006700	0	2
comp33529_c0_seq1	52.78	109.58	2.79	5.3	0.92	-1.37	0.17	no	SH	SB		Sb10g006690	6	1
comp65383_c0_seq1	5.63	0	0.33	0	-1.79769e+308	-1.79769e+308	0.04	no	SH	SB		Sb10g006670	1	0
comp77040_c0_seq1	13650.8	19774.6	33.38	44.14	0.4	-0.94	0.34	no	SH	SP		Sb10g006670	0	4
comp77040_c0_seq2	11082.4	14736.8	27.35	33.2	0.27	-0.66	0.5	no	SH	SP		Sb10g006670	0	4
comp77040_c0_seq3	10967.7	12352.9	27.24	28	0.03	-0.09	0.92	no	SH	SP		Sb10g006670	0	4
comp61165_c0_seq1	62.68	93.97	0.44	0.61	0.45	-0.69	0.48	no	SH	SB		Sb10g006660	8	0
comp61165_c0_seq2	28.4	50.07	0.2	0.33	0.68	-0.91	0.36	no	SH	SB		Sb10g006660	8	0
comp71749_c0_seq1	3631.17	4899.37	30.23	37.23	0.3	-0.69	0.48	no	SH	SB		Sb10g006650	8	2
comp69695_c0_seq1	349.7	304.31	2.34	1.86	-0.33	0.62	0.53	no	SH	SB		Sb10g006640	2	1
comp51280_c0_seq1	126.32	0	1.1	0	-1.79769e+308	-1.79769e+308	0.00189	no	SH	SB		Sb10g006625	3	0
comp78256_c0_seq1	13.69	16.17	0.43	0.46	0.1	-0.11	0.9	no	SH	SB		Sb10g006625	4	1
comp40163_c0_seq1	185276	111421	1775.4	974.54	-0.86	1.86	0.06	no	SH	SB		Sb10g006620	16	4
comp79143_c0_seq1	36.9	60.22	0.19	0.28	0.57	-0.81	0.41	no	SH	SP		Sb10g006596	0	1
comp79143_c0_seq2	34.42	60.63	0.18	0.3	0.68	-0.95	0.33	no	SH	SP		Sb10g006596	0	1
comp78202_c0_seq2	26.78	42.61	1.08	1.57	0.53	-0.69	0.48	no	SH	SB		Sb10g006593	1	0
comp77434_c2_seq1	482.31	591.79	1.83	2.04	0.16	-0.32	0.74	no	SH	SP		Sb10g006566	0	1
comp77434_c2_seq2	510.02	710.67	1.96	2.5	0.34	-0.7	0.47	no	SH	SP		Sb10g006566	0	1
comp80934_c0_seq1	4372.68	5923.28	18.14	22.43	0.3	-0.72	0.46	no	SH	SB		Sb10g006560	10	1
comp21654_c0_seq1	0	3.86	0	0.55	1.79769e+308	1.79769e+308	0.07	no	SH	SP		Sb10g006550	0	2
comp76172_c0_seq1	10035.1	4806.62	103.62	45.3	-1.19	2.73	0.0062	no	SH	SP		Sb10g006530	1	7
comp76060_c0_seq1	7279.71	5923.92	39.79	29.55	-0.42	1.02	0.3	no	SH	SP		Sb10g006520	1	7
comp247_c0_seq1	2.82	5.22	0.11	0.19	0.75	-0.48	0.62	no	SH	SB		Sb10g006490	3	0
comp344_c0_seq1	6.27	2.98	0.1	0.04	-1.2	0.9	0.36	no	SH	SP		Sb10g006490	0	1
comp8280824_c0_seq1	2.43	1.05	0.16	0.06	-1.33	0.69	0.48	no	SH	SB		Sb10g006490	1	0
comp83422_c0_seq1	27.75	76.19	0.08	0.22	1.32	-1.83	0.06	no	SH	SB		Sb10g006490	3	0
comp83422_c0_seq10	25.67	69.3	0.09	0.22	1.3	-1.76	0.07	no	SH	SB		Sb10g006490	3	0
comp83422_c0_seq11	13.91	22.57	0.05	0.07	0.56	-0.63	0.52	no	SH	SB		Sb10g006490	3	0
comp83422_c0_seq12	8.7	24.27	0.03	0.09	1.34	-1.43	0.15	no	SH	SB		Sb10g006490	3	0
comp83422_c0_seq2	29.86	73.96	0.09	0.21	1.17	-1.63	0.1	no	SH	SB		Sb10g006490	3	0
comp83422_c0_seq3	28.49	77.84	0.09	0.22	1.31	-1.83	0.06	no	SH	SB		Sb10g006490	3	0
comp83422_c0_seq4	30.6	75.61	0.09	0.22	1.17	-1.64	0.1	no	SH	SB		Sb10g006490	3	0
comp83422_c0_seq5	48.87	35.3	0.16	0.1	-0.6	0.78	0.42	no	SH	SB		Sb10g006490	3	0
comp83422_c0_seq6	22.71	69.4	0.07	0.21	1.47	-1.97	0.04	no	SH	SB		Sb10g006490	3	0
comp83422_c0_seq7	49.62	36.95	0.16	0.11	-0.55	0.73	0.46	no	SH	SB		Sb10g006490	3	0
comp83422_c0_seq8	24.82	67.17	0.08	0.21	1.3	-1.76	0.07	no	SH	SB		Sb10g006490	3	0
comp83422_c0_seq9	23.45	71.05	0.08	0.22	1.46	-1.97	0.04	no	SH	SB		Sb10g006490	3	0
comp69487_c0_seq1	3224.05	4039.41	20.86	23.86	0.19	-0.44	0.65	no	SH	SB		Sb10g006460	1	0
comp2597937_c0_seq1	9.83	2.36	1.46	0.32	-2.18	1.67	0.09	no	SH	SP		Sb10g006450	0	1
comp76212_c0_seq1	151.98	96.68	1.03	0.6	-0.78	1.27	0.2	no	SH	SP		Sb10g006440	0	1
comp74588_c0_seq1	34059.9	26513.9	126.16	89.64	-0.49	1.14	0.25	no	SH	SP		Sb10g006430	0	1
comp80240_c0_seq1	16517.1	13692.2	41.76	31.6	-0.4	0.96	0.33	no	SH	SB		Sb10g006410	8	0
comp80240_c0_seq2	12023.3	11058	31.06	26.07	-0.25	0.6	0.54	no	SH	SB		Sb10g006410	8	0
comp47037_c0_seq1	4466.54	2825.35	33.81	19.52	-0.79	1.86	0.06	no	SH	SB		Sb10g006400	2	1
comp59268_c0_seq1	5.57	16.22	0.1	0.29	1.41	-1.35	0.17	no	SH	SB		Sb10g006390	3	1
comp69516_c0_seq1	1193.26	2742.16	10.05	21.08	1.06	-2.24	0.02	no	SH	SB		Sb10g006380	6	0
comp8778826_c0_seq1	3.48	2.61	0.1	0.07	-0.54	0.34	0.73	no	SH	SP		Sb10g006370	0	1
comp65621_c0_seq1	31.8	63.89	0.66	1.22	0.87	-1.22	0.22	no	SH	SB		Sb10g006350	6	0
comp42604_c0_seq1	1130.75	751.57	4.4	2.67	-0.72	1.52	0.12	no	SH	SB		Sb10g006340	1	0
comp58005_c0_seq1	39900.3	50869.3	104.49	121.59	0.21	-0.5	0.61	no	SH	SB		Sb10g006330	1	0
comp28345_c0_seq1	1.76	18.66	0.04	0.39	3.26	-2.22	0.02	no	SH	SP		Sb10g006320	0	1
comp28345_c0_seq2	1.38	1.18	0.09	0.07	-0.35	0.19	0.84	no	SH	SP		Sb10g006320	0	1
comp74861_c1_seq1	546.61	535.58	90.59	81.02	-0.16	0.32	0.74	no	SH	SB		Sb10g006290	2	0
comp10170673_c0_seq1	2.1	1.3	0.31	0.17	-0.81	0.43	0.66	no	SH	SP		Sb10g006280	1	2
comp82373_c0_seq1	4394.65	7796.72	12.56	20.35	0.69	-1.61	0.1	no	SH	SB		Sb10g006280	4	1
comp82373_c0_seq2	658.98	459.09	2.57	1.63	-0.65	1.31	0.18	no	SH	SB		Sb10g006280	2	0
comp82800_c1_seq2	69.7	134.88	0.45	0.8	0.82	-1.29	0.19	no	SH	SB		Sb10g006270	1	0
comp68157_c0_seq1	26046.8	37054	107.14	139.12	0.37	-0.87	0.37	no	SH	SB		Sb10g006260	7	1
comp64586_c0_seq1	4046.08	3657.66	19.08	15.75	-0.27	0.61	0.54	no	SH	SP		Sb10g006250	0	1
comp67749_c0_seq1	62.46	26.8	0.72	0.28	-1.35	1.72	0.08	no	SH	SB		Sb10g006230	11	1
comp76467_c0_seq1	291.65	779.44	3.69	9.01	1.28	-2.54	0.01	no	SH	SB		Sb10g006230	8	1
comp45986_c0_seq1	24234.2	35034.1	110.24	145.46	0.4	-0.9	0.36	no	SH	SB		Sb10g006220	6	0
comp81173_c0_seq1	4174.28	4466.59	22.12	21.6	-0.03	0.08	0.93	no	SH	SB		Sb10g006210	10	0
comp58235_c0_seq1	14569	14905.4	99.86	93.25	-0.09	0.23	0.81	no	SH	SB		Sb10g006190	13	0
comp58235_c0_seq2	14826	15108.8	101.87	94.75	-0.1	0.25	0.8	no	SH	SB		Sb10g006190	13	0
comp58235_c0_seq3	9882.66	10699.6	71.05	70.21	-0.01	0.03	0.97	no	SH	SB		Sb10g006190	13	0
comp75822_c0_seq1	5716.16	7039.74	36.87	41.44	0.16	-0.35	0.71	no	SH	SP		Sb10g006170	0	1
comp75822_c0_seq2	1853.68	2402.03	12.11	14.32	0.24	-0.53	0.58	no	SH	SP		Sb10g006170	0	1
comp44734_c0_seq1	60.21	26.95	2.12	0.86	-1.29	1.65	0.09	no	SH	SP		Sb10g006140	0	2
comp76285_c0_seq1	1186.91	783.55	8.48	5.11	-0.73	1.54	0.12	no	SH	SP		Sb10g006080	0	2
comp76132_c0_seq1	1382.49	1382.94	6.34	5.79	-0.13	0.28	0.77	no	SH	SB		Sb10g006070	6	1
comp76132_c0_seq2	173.68	155.2	0.8	0.66	-0.29	0.49	0.62	no	SH	SB		Sb10g006070	6	1
comp81813_c0_seq1	109747	97246.8	469.77	379.95	-0.3	0.59	0.55	no	SH	SP		Sb10g006060	0	3
comp62852_c0_seq1	475.99	247.16	5.39	2.55	-1.07	2.04	0.04	no	SH	SP		Sb10g006030	0	3
comp8599766_c0_seq1	4.89	5.82	0.07	0.08	0.11	-0.08	0.92	no	SH	SP		Sb10g006020	0	1
comp62155_c1_seq1	13.58	11.07	0.13	0.1	-0.42	0.4	0.68	no	SH	SB		Sb10g006010	23	0
comp80833_c0_seq1	0	3.48	0	0.21	1.79769e+308	1.79769e+308	0.12	no	SH	SB		Sb10g006000	3	0
comp80833_c1_seq1	26.35	48.89	0.1	0.17	0.75	-1	0.31	no	SH	SP		Sb10g006000	0	2
comp80833_c1_seq2	12.94	31.13	0.05	0.11	1.13	-1.32	0.18	no	SH	SP		Sb10g006000	0	2
comp80833_c1_seq3	26.13	47.8	0.11	0.19	0.73	-0.97	0.32	no	SH	SP		Sb10g006000	0	2
comp80833_c1_seq4	23.79	39.73	0.1	0.16	0.6	-0.77	0.43	no	SH	SP		Sb10g006000	2	3
comp80833_c1_seq5	12.72	30.04	0.05	0.12	1.1	-1.28	0.19	no	SH	SP		Sb10g006000	0	2
comp80833_c1_seq6	10.38	21.97	0.04	0.09	0.95	-1.03	0.3	no	SH	SP		Sb10g006000	2	3
comp80833_c1_seq7	23.57	38.64	0.11	0.17	0.58	-0.73	0.45	no	SH	SP		Sb10g006000	2	3
comp80833_c1_seq8	10.16	20.88	0.05	0.09	0.9	-0.97	0.32	no	SH	SP		Sb10g006000	2	3
comp72458_c0_seq1	3187.58	3786.86	15.32	16.61	0.11	-0.26	0.78	no	SH	SB		Sb10g005990	6	2
comp66488_c0_seq1	50.66	38.89	0.35	0.25	-0.51	0.69	0.48	no	SH	SP		Sb10g005980	1	2
comp29300_c0_seq1	20.64	4.35	0.31	0.06	-2.37	1.83	0.06	no	SH	SB		Sb10g005970	4	0
comp46076_c0_seq1	2417.44	2281.64	18.73	16.13	-0.21	0.46	0.64	no	SH	SB		Sb10g005970	9	0
comp50782_c0_seq1	3.79	10.55	0.16	0.42	1.34	-1.04	0.29	no	SH	SB		Sb10g005970	5	0
comp71036_c0_seq1	19398.9	19446.8	76.9	70.37	-0.12	0.29	0.77	no	SH	SB		Sb10g005960	11	0
comp71036_c1_seq1	515.75	420.77	68.06	50.68	-0.42	0.82	0.4	no	SH	SB		Sb10g005960	6	0
comp74307_c0_seq1	1554.06	1214.57	6.27	4.47	-0.48	1.05	0.29	no	SH	SP		Sb10g005940	0	2
comp74307_c0_seq2	2891.23	2697.22	11.8	10.05	-0.23	0.52	0.59	no	SH	SP		Sb10g005940	0	2
comp82615_c0_seq1	47.66	61.1	0.27	0.32	0.22	-0.31	0.75	no	SH	SB		Sb10g005915	1	0
comp82615_c0_seq2	54.68	59.85	0.34	0.34	-0.00126	0.0018	0.99	no	SH	SB		Sb10g005915	1	0
comp83274_c2_seq1	2248.98	1741.67	5.16	3.65	-0.5	1.12	0.25	no	SH	SB		Sb10g005910	51	1
comp83274_c2_seq2	1058.02	1153.93	2.44	2.43	-0.0065	0.01	0.98	no	SH	SB		Sb10g005910	51	1
comp83274_c2_seq3	2805.83	1975.14	6.47	4.16	-0.63	1.46	0.14	no	SH	SB		Sb10g005910	51	1
comp83274_c2_seq4	1614.86	1387.4	3.74	2.93	-0.35	0.77	0.44	no	SH	SB		Sb10g005910	51	1
comp83274_c2_seq5	2293.03	1835.16	5.32	3.89	-0.45	1.02	0.3	no	SH	SB		Sb10g005910	51	1
comp83274_c2_seq6	1102.06	1247.43	2.57	2.65	0.04	-0.1	0.91	no	SH	SB		Sb10g005910	51	1
comp83274_c2_seq7	2355.58	1714.46	5.5	3.65	-0.59	1.33	0.18	no	SH	SB		Sb10g005910	51	1
comp83274_c2_seq8	1164.62	1126.73	2.73	2.41	-0.17	0.38	0.69	no	SH	SB		Sb10g005910	51	1
comp3376835_c0_seq1	18.57	0.43	0.46	0.00996	-5.54	2.45	0.01	no	SH	SB		Sb10g005900	2	0
comp82762_c0_seq1	2421.52	2737.48	10.91	11.26	0.04	-0.1	0.91	no	SH	SB		Sb10g005900	2	0
comp485_c0_seq1	1.74	1.3	0.22	0.15	-0.54	0.28	0.77	no	SH	SB		Sb10g005880	1	0
comp75289_c0_seq1	1280.87	1759.71	4.3	5.39	0.32	-0.72	0.46	no	SH	SB		Sb10g005880	5	0
comp75289_c0_seq2	1196.7	1382.36	4.29	4.52	0.07	-0.16	0.86	no	SH	SB		Sb10g005880	5	0
comp76895_c0_seq1	6849.52	5992.36	23.63	18.87	-0.32	0.77	0.44	no	SH	SP		Sb10g005870	2	4
comp75510_c0_seq1	19.78	38.25	0.43	0.76	0.81	-1.01	0.3	no	SH	SB		Sb10g005840	3	0
comp75510_c0_seq2	5.42	7.09	0.41	0.49	0.25	-0.21	0.82	no	SH	SB		Sb10g005840	3	0
comp78916_c0_seq1	2.43	0.87	0.18	0.05	-1.61	0.82	0.4	no	SH	SB		Sb10g005810	1	0
comp78916_c1_seq1	491.89	496.72	2.27	2.09	-0.11	0.22	0.81	no	SH	SB		Sb10g005810	2	0
comp83391_c0_seq1	310.64	265.67	0.84	0.66	-0.35	0.66	0.5	no	SH	SB		Sb10g005800	17	6
comp83391_c0_seq2	317.73	336.78	0.87	0.84	-0.04	0.08	0.92	no	SH	SB		Sb10g005800	17	6
comp79490_c0_seq1	3359.63	2625.09	13.21	9.42	-0.48	1.13	0.25	no	SH	SP		Sb10g005740	3	4
comp15890588_c0_seq1	1.37	0.87	0.06	0.03	-0.79	0.37	0.7	no	SH	SB		Sb10g005720	1	0
comp83011_c0_seq1	3376.9	4709.4	7.36	9.37	0.34	-0.8	0.42	no	SH	SB		Sb10g005720	7	1
comp83011_c0_seq2	917.26	810.18	2.01	1.62	-0.31	0.65	0.51	no	SH	SB		Sb10g005720	7	1
comp1795903_c0_seq1	19.71	27.19	0.27	0.35	0.33	-0.37	0.7	no	SH	SB		Sb10g005710	8	0
comp65842_c0_seq1	12259.6	12824.6	43.87	41.88	-0.06	0.15	0.87	no	SH	SP		Sb10g005710	0	3
comp76356_c0_seq1	378.91	486.23	1.83	2.15	0.22	-0.44	0.65	no	SH	SB		Sb10g005690	9	0
comp71196_c0_seq1	83033.9	99620.5	188.85	206.81	0.13	-0.28	0.77	no	SH	SP		Sb10g005680	1	3
comp83571_c1_seq41	43.24	27.97	0.19	0.11	-0.75	0.97	0.32	no	SH	SB		Sb10g005680	13	4
comp83571_c1_seq64	37.63	27.06	0.21	0.14	-0.6	0.77	0.44	no	SH	SB		Sb10g005680	15	5
comp83571_c1_seq65	33.02	14.14	0.19	0.07	-1.35	1.52	0.12	no	SH	SB		Sb10g005680	13	4
comp83571_c1_seq77	94.2	63.64	0.65	0.4	-0.69	1.03	0.29	no	SH	SB		Sb10g005680	13	4
comp83571_c1_seq81	170.44	49.25	1.23	0.32	-1.92	2.83	0.00457	no	SH	SB		Sb10g005680	13	4
comp83571_c1_seq83	163.38	92.76	1.29	0.67	-0.94	1.52	0.12	no	SH	SB		Sb10g005680	13	4
comp83571_c1_seq84	27.41	13.22	0.22	0.09	-1.18	1.3	0.19	no	SH	SB		Sb10g005680	15	5
comp83571_c1_seq85	90.1	62.81	0.91	0.58	-0.65	0.97	0.33	no	SH	SB		Sb10g005680	14	6
comp83571_c1_seq86	161.83	59.33	1.76	0.59	-1.57	2.41	0.01	no	SH	SB		Sb10g005680	14	6
comp83571_c1_seq89	156.01	88.89	1.94	1.01	-0.94	1.5	0.13	no	SH	SB		Sb10g005680	14	6
comp81521_c0_seq2	557.46	723.66	2.11	2.5	0.24	-0.5	0.61	no	SH	SB		Sb10g005660	2	0
comp81521_c0_seq4	550.03	718.31	2.1	2.5	0.25	-0.52	0.6	no	SH	SB		Sb10g005660	2	0
comp81521_c0_seq5	1927.66	1796.01	12.4	10.55	-0.23	0.52	0.59	no	SH	SB		Sb10g005660	2	0
comp81521_c0_seq6	8814.51	4549.1	58.82	27.71	-1.08	2.56	0.01	no	SH	SB		Sb10g005660	2	0
comp81521_c0_seq8	103.93	171.46	1.68	2.54	0.59	-0.99	0.32	no	SH	SB		Sb10g005660	2	0
comp82186_c0_seq1	52288.1	34089.1	240.6	143.17	-0.74	1.72	0.08	no	SH	SP		Sb10g005640	0	2
comp80646_c0_seq1	19129.7	20902.4	39.31	39.2	-0.00385	0.00912	0.99	no	SH	SB		Sb10g005630	6	4
comp69986_c0_seq1	5013.3	5370.01	25.41	24.84	-0.03	0.07	0.93	no	SH	SB		Sb10g005580	6	0
comp62119_c0_seq1	1184.54	1150.72	5.42	4.81	-0.17	0.37	0.7	no	SH	SB		Sb10g005570	4	2
comp69039_c0_seq1	4352.7	5272.32	21.96	24.28	0.14	-0.33	0.73	no	SH	SB		Sb10g005560	4	0
comp72034_c0_seq1	392.74	349.89	1.96	1.6	-0.29	0.56	0.57	no	SH	SB		Sb10g005550	4	0
comp72034_c1_seq1	2.75	1.74	0.08	0.05	-0.79	0.43	0.66	no	SH	SP		Sb10g005550	0	1
comp9085472_c0_seq1	3.46	0	0.24	0	-1.79769e+308	-1.79769e+308	0.05	no	SH	SP		Sb10g005550	1	5
comp72304_c0_seq1	538.22	357.93	4.82	2.92	-0.72	1.4	0.15	no	SH	SP		Sb10g005540	0	1
comp62773_c0_seq1	6.96	7.76	0.19	0.2	0.02	-0.02	0.98	no	SH	SB		Sb10g005530	1	0
comp62773_c0_seq2	11.55	7.42	0.7	0.41	-0.76	0.7	0.47	no	SH	SB		Sb10g005530	1	0
comp81797_c0_seq1	790.63	1151.8	2.68	3.57	0.41	-0.86	0.38	no	SH	SB		Sb10g005460	9	1
comp77827_c0_seq1	1931.48	1101.32	9.98	5.19	-0.94	2.1	0.03	no	SH	SB		Sb10g005440	1	0
comp70194_c0_seq1	2713.32	2453.64	15.6	12.88	-0.27	0.62	0.53	no	SH	SB		Sb10g005430	20	3
comp70285_c0_seq1	1109.5	940.76	5.05	3.9	-0.36	0.79	0.42	no	SH	SB		Sb10g005420	4	0
comp69325_c0_seq1	5707.63	5926.62	20.03	18.99	-0.07	0.18	0.85	no	SH	SB		Sb10g005340	9	0
comp69325_c0_seq2	4735.68	4162.23	16.75	13.44	-0.31	0.74	0.45	no	SH	SB		Sb10g005340	9	0
comp82266_c0_seq10	15.96	0.26	2.64	0.04	-6.04	2.1	0.03	no	SH	SB		Sb10g005320	2	0
comp82266_c0_seq4	185.52	158.92	1.07	0.84	-0.35	0.61	0.53	no	SH	SB		Sb10g005320	6	1
comp82266_c0_seq9	12.97	2.7	0.23	0.04	-2.39	1.8	0.07	no	SH	SB		Sb10g005320	2	0
comp74241_c0_seq1	54.08	26	1.75	0.76	-1.18	1.52	0.12	no	SH	SP		Sb10g005280	0	1
comp74241_c0_seq3	3.82	12.22	0.24	0.7	1.54	-1.32	0.18	no	SH	SP		Sb10g005280	0	1
comp48789_c0_seq1	6.62	7.15	0.21	0.21	-0.01	0.01	0.98	no	SH	SP		Sb10g005260	0	1
comp80033_c0_seq1	166141	137890	226.62	171.68	-0.4	0.83	0.4	no	SH	SP		Sb10g005250	1	4
comp65857_c0_seq1	260.08	273.61	2.37	2.27	-0.05	0.09	0.92	no	SH	SB		Sb10g005230	5	0
comp65857_c0_seq2	72.26	215.32	0.7	1.92	1.44	-2.4	0.01	no	SH	SB		Sb10g005220	5	2
comp81484_c0_seq1	267.12	462.45	1.14	1.8	0.66	-1.2	0.22	no	SH	SP		Sb10g005210	0	2
comp81484_c0_seq2	469.96	646.19	2.34	2.93	0.32	-0.62	0.52	no	SH	SP		Sb10g005210	0	2
comp77359_c0_seq1	1261.65	996.21	14.65	10.56	-0.47	1.02	0.3	no	SH	SB		Sb10g005190	9	3
comp5241213_c0_seq1	1.05	5.07	0.05	0.25	2.13	-1.25	0.21	no	SH	SB		Sb10g005180	1	0
comp66481_c0_seq2	3.84	7.25	0.18	0.32	0.78	-0.63	0.52	no	SH	SB		Sb10g005180	4	0
comp81041_c0_seq1	4895.63	3698.06	25.27	17.42	-0.53	1.26	0.2	no	SH	SB		Sb10g005160	8	0
comp76162_c0_seq1	29.96	49.53	0.38	0.57	0.59	-0.76	0.44	no	SH	SB		Sb10g005150	1	0
comp76162_c0_seq2	13.1	17.96	0.23	0.29	0.32	-0.34	0.72	no	SH	SB		Sb10g005150	1	0
comp76162_c0_seq3	15.64	13.36	0.3	0.23	-0.35	0.37	0.7	no	SH	SB		Sb10g005150	1	0
comp73653_c0_seq1	3.53	6.53	0.39	0.66	0.75	-0.51	0.6	no	SH	SP		Sb10g005140	1	2
comp82174_c1_seq1	4796.62	7723.1	16.69	24.53	0.55	-1.31	0.18	no	SH	SP		Sb10g005130	0	1
comp81327_c0_seq1	103.87	73.56	1.1	0.71	-0.62	0.91	0.35	no	SH	SB		Sb10g005100	14	3
comp15862040_c0_seq1	1.74	0	0.18	0	-1.79769e+308	-1.79769e+308	0.09	no	SH	SP		Sb10g005090	0	1
comp5545097_c0_seq1	6.65	2.8	0.16	0.06	-1.38	1.04	0.29	no	SH	SB		Sb10g005090	2	0
comp73270_c0_seq1	738.42	1473.52	4.43	8.07	0.86	-1.84	0.06	no	SH	SP		Sb10g005080	0	2
comp15132_c0_seq1	3.13	0	0.56	0	-1.79769e+308	-1.79769e+308	0.05	no	SH	SB		Sb10g005075	3	0
comp73342_c0_seq1	170.03	241.79	1.22	1.58	0.37	-0.66	0.5	no	SH	SB		Sb10g005070	9	0
comp73342_c0_seq2	173.84	231.13	2.38	2.88	0.27	-0.49	0.62	no	SH	SB		Sb10g005070	17	0
comp1627_c0_seq1	2.44	4.23	0.14	0.23	0.65	-0.43	0.66	no	SH	SB		Sb10g005066	2	0
comp71343_c0_seq1	16059.9	15642.2	68.32	60.74	-0.16	0.4	0.68	no	SH	SB		Sb10g005010	4	0
comp66849_c0_seq1	1491.94	1018.65	10.64	6.63	-0.68	1.48	0.13	no	SH	SB		Sb10g004950	12	0
comp39259_c0_seq1	3909.07	2048.62	30.75	14.71	-1.06	2.3	0.02	no	SH	SP		Sb10g004930	0	2
comp65570_c0_seq1	1108.66	1535.76	3.7	4.68	0.33	-0.74	0.45	no	SH	SB		Sb10g004900	5	0
comp65570_c0_seq2	1783.83	2029.83	6.03	6.26	0.05	-0.12	0.9	no	SH	SB		Sb10g004900	5	0
comp59369_c0_seq1	6686.87	7505.94	31.92	32.71	0.03	-0.08	0.93	no	SH	SB		Sb10g004890	7	0
comp8644014_c0_seq1	3.86	2.17	0.31	0.16	-0.95	0.58	0.55	no	SH	SB		Sb10g004890	1	0
comp74057_c0_seq1	2802.4	2786.24	15.19	13.79	-0.14	0.32	0.74	no	SH	SP		Sb10g004870	0	4
comp74057_c0_seq2	1964.36	1787.25	11.08	9.2	-0.26	0.6	0.54	no	SH	SP		Sb10g004870	0	4
comp74057_c0_seq3	1717.57	2288.34	15.7	19.09	0.28	-0.62	0.53	no	SH	SP		Sb10g004870	0	4
comp81639_c0_seq2	682.37	597.63	1.17	0.93	-0.32	0.66	0.5	no	SH	SB		Sb10g004860	2	0
comp81639_c0_seq3	582.93	576.28	1.11	1	-0.14	0.3	0.76	no	SH	SB		Sb10g004860	1	0
comp81639_c0_seq4	581.52	577.19	1.12	1.01	-0.14	0.29	0.77	no	SH	SB		Sb10g004860	2	0
comp81639_c0_seq5	582.35	576.42	1.12	1.01	-0.14	0.29	0.76	no	SH	SB		Sb10g004860	1	0
comp81639_c0_seq6	580.94	577.33	1.13	1.02	-0.14	0.28	0.77	no	SH	SB		Sb10g004860	2	0
comp81639_c0_seq8	652.72	582.67	1.29	1.05	-0.29	0.6	0.54	no	SH	SB		Sb10g004860	2	0
comp81639_c0_seq1	683.78	596.72	1.16	0.92	-0.32	0.67	0.49	no	SH	SB		Sb10g004850	8	0
comp81639_c0_seq9	369.69	434.38	1.34	1.44	0.1	-0.19	0.84	no	SH	SB		Sb10g004850	8	0
comp82660_c0_seq1	152.98	181.11	0.55	0.6	0.11	-0.18	0.85	no	SH	SB		Sb10g004840	17	0
comp82660_c0_seq2	195.03	218.78	0.71	0.73	0.03	-0.05	0.95	no	SH	SB		Sb10g004840	17	0
comp82660_c0_seq3	190.69	252.14	0.7	0.85	0.27	-0.45	0.65	no	SH	SB		Sb10g004840	24	0
comp58490_c0_seq1	2016.94	2391.86	12.12	13.12	0.11	-0.26	0.79	no	SH	SP		Sb10g004830	0	1
[truncated: 97,501 more rows]
